# Supplementary material for: Genome-Wide Identification of Bcl11b Gene Targets Reveals Role in Brain-Derived Neurotrophic Factor Signaling
Source: PLoS One. 2011 Sep 1;6(9):e23691. doi: 10.1371/journal.pone.0023691 (PMC3164671; doi:10.1371/journal.pone.0023691)
Supplement: Table S1 — List of genes differentially expressed in Bcl11b-transfected STHdh striatal cells compared to mock (pcDNA3.1)-transfected cells. (XLSX) [file pone.0023691.s004.xlsx]

## Sheet: Sheet1
Supplementary Table 1. List of genes differentially expressed in response to Bcl11b overexpression in striatal cells.
Probe_Id:	Gene Symbol:	Fold-change:	P-Value:	adjusted P-Value:	RefSeq_ID:
ILMN_2747135	Gper	0.3948	1.6818e-06	0.00128203	NM_029771.2
ILMN_2882088	5430435G22Rik	0.407767	9.30403e-07	0.00099619	NM_145509.1
ILMN_2918656	Sertad4	0.437434	2.87855e-05	0.00905571	NM_198247.1
ILMN_1259496	Yy1	0.448139	0.00071845	0.0528996	NM_009537.3
ILMN_2645780	Osgin1	0.449539	8.07124e-05	0.0166979	NM_027950.1
ILMN_2696721	Gpc2	0.458382	0.00214646	0.0895621	NM_172412.2
ILMN_2941280	Artn	0.458658	1.62745e-06	0.00128203	NM_009711.2
ILMN_2859619	Ogn	0.459069	0.00025427	0.0311737	NM_008760.2
ILMN_2676615	Bcar3	0.461547	1.7924e-05	0.00679914	NM_013867.1
ILMN_2871628	Mapk8ip1	0.46215	0.00251541	0.0959028	NM_011162.2
ILMN_3005521	Olfr168	0.469134	0.00038441	0.0393553	NM_146357.1
ILMN_2635342	Itga4	0.470423	0.00337061	0.109439	NM_010576.3
ILMN_2770944	Cyp2c68	0.471539	0.00697003	0.152433	NM_001039555.1
ILMN_1253984	Abca9	0.47193	0.00679834	0.150035	NM_147220.2
ILMN_2729015	LOC100048436	0.473805	7.57133e-07	0.00087409	XR_034485.1
ILMN_2765047	Chrd	0.477209	1.45837e-05	0.00635183	NM_009893.1
ILMN_1221935	Glb1	0.478427	3.30172e-06	0.00197313	NM_009752.1
ILMN_1255385	Chst1	0.478537	7.16022e-07	0.00087409	NM_023850.1
ILMN_2739760	Prelp	0.478797	2.92492e-06	0.00188902	NM_054077.3
ILMN_2649771	Mbd6	0.48234	0.00015882	0.0263726	NM_033072.2
ILMN_1223035	Slc22a4	0.485022	0.0013307	0.0741756	NM_019687.3
ILMN_2629395	Rhoq	0.488285	0.00113566	0.0680259	NM_145491.2
ILMN_1254114	Artn	0.490488	6.80525e-06	0.00323842	NM_009711.3
ILMN_1253772	Cdsn	0.491539	1.80112e-05	0.00679914	NM_001008424.2
ILMN_1229256	Bzrap1	0.492434	1.00336e-06	0.00103133	NM_172449.1
ILMN_1227431	V1re6	0.494222	0.00542934	0.136551	NM_134195.2
ILMN_2932164	Notum	0.494297	0.00025269	0.0311737	NM_175263.3
ILMN_2980532	Tgfbr1	0.498684	3.47625e-05	0.00981639	NM_009370.2
ILMN_2732491	AW049604	0.50078	9.38973e-05	0.0184189	NM_134096.2
ILMN_1248657	Il17rd	0.50117	8.65175e-06	0.00404225	NM_134437.3
ILMN_1248947	Mal	0.502891	1.62848e-05	0.00664238	NM_010762.4
ILMN_1219148	Syt15	0.502921	0.0121431	0.191319	NM_181529.3
ILMN_2826278	OTTMUSG00000000651	0.503545	0.00066789	0.0515631	NM_001045532.1
ILMN_2936153	Ccnc	0.504003	0.00205174	0.0877262	NM_016746.1
ILMN_1250260	Il10rb	0.505778	0.00085084	0.0581494	NM_008349.4
ILMN_2591800	Comtd1	0.50662	8.35986e-05	0.0167831	NM_026965.2
ILMN_2594031	Nrbp2	0.506732	4.20844e-06	0.00231686	NM_144847.1
ILMN_2875585	Prl2c3	0.50674	6.28435e-05	0.0146808	NM_011118.1
ILMN_2760144	Ect2	0.50691	0.0117659	0.190037	NM_007900.2
ILMN_2652414	Ncald	0.507857	4.40381e-05	0.0114308	NM_134094.3
ILMN_1214645	Tirap	0.509474	0.00010667	0.0203037	NM_054096.1
ILMN_1241310	Cpne8	0.50988	0.00808332	0.160647	NM_025815.2
ILMN_2979237	Gsta1	0.517242	0.0346859	0.289955	NM_008181.2
ILMN_2595973	Grn	0.517834	9.83062e-05	0.0189938	NM_008175.3
ILMN_1247947	Sqrdl	0.519964	0.00025839	0.0311737	NM_021507.4
ILMN_2601043	Actr8	0.520981	0.00124507	0.0712574	NM_027493.2
ILMN_2647533	Slc41a3	0.522158	0.00033416	0.036079	NM_027868.2
ILMN_2760254	Mrgprf	0.522781	0.00020108	0.0290109	NM_145379.2
ILMN_1214500	Rgma	0.523022	0.00016215	0.0263726	NM_177740.4
ILMN_2736847	Csdc2	0.524433	0.00076938	0.0547667	NM_145473.2
ILMN_2599181	Aldh9a1	0.52508	0.0138933	0.200736	NM_019993.3
ILMN_1250569	Rapgefl1	0.525563	0.00060362	0.049242	NM_001080925.1
ILMN_3115472	Aqp5	0.52572	0.0005743	0.0479963	NM_009701.4
ILMN_1240943	Rxfp3	0.525918	7.71025e-05	0.0163744	NM_178717.3
ILMN_2728094	Cryba1	0.526924	0.0140495	0.200736	NM_009965.2
ILMN_2673286	Prl2c5	0.527486	0.00589037	0.14133	NM_181852.1
ILMN_2716995	Ccdc38	0.528512	0.0122206	0.191601	NM_175488.5
ILMN_2901944	Col7a1	0.529112	3.72158e-05	0.0102832	NM_007738.3
ILMN_2679469	Spata17	0.530707	0.0134011	0.198026	NM_028848.2
ILMN_2829935	Dpysl4	0.531402	1.77515e-05	0.00679914	NM_011993.2
ILMN_3062983	Wfdc6b	0.532148	0.00560549	0.138905	NM_001012725.1
ILMN_1259851	Kcna5	0.53226	0.00568894	0.13976	NM_145983.1
ILMN_2996648	Prl2c4	0.532446	6.75343e-05	0.0150264	NM_011954.2
ILMN_2660056	Zfand1	0.533013	0.00173732	0.0828927	NM_025512.2
ILMN_1243507	Spsb4	0.533916	0.00040768	0.0407631	NM_145134.2
ILMN_2459899	Adamtsl4	0.534075	5.85066e-05	0.0140509	NM_144899.2
ILMN_1217129	Ldlrad3	0.53505	0.00572115	0.140149	NM_178886.2
ILMN_2703433	Foxc2	0.5363	2.60871e-05	0.00874106	NM_013519.1
ILMN_2440823	Tnxb	0.537192	1.971e-05	0.00713327	NM_031176.1
ILMN_2896049	Npepl1	0.537274	0.00445864	0.125298	NM_213733.1
ILMN_2486906	Wisp2	0.537952	0.00051441	0.0462697	NM_016873.1
ILMN_2424912	Vamp2	0.538033	0.0102577	0.17931	NM_009497.3
ILMN_1257481	Zfp319	0.538598	0.00233414	0.092742	NM_024467.3
ILMN_2682263	Klhl28	0.538781	0.0192122	0.227115	NM_025707.3
ILMN_2710176	Kazald1	0.538801	0.00458989	0.12643	NM_178929.3
ILMN_1228320	Cfp	0.538953	0.00057544	0.0479963	NM_008823.3
ILMN_1224129	Dennd3	0.539763	6.667e-05	0.0150264	NM_001081066.1
ILMN_2763371	Pole2	0.541499	0.00021497	0.0295321	NM_011133.2
ILMN_2724371	Phldb1	0.542111	0.00149337	0.0773718	NM_153537.3
ILMN_2693246	Tgfb1i1	0.543254	0.00158078	0.0797875	NM_009365.2
ILMN_2762841	Vsig2	0.544098	0.0123791	0.192664	NM_020518.2
ILMN_2683698	Fzd1	0.544101	0.00192532	0.0858941	NM_021457.2
ILMN_2929813	Olfr381	0.545061	0.00737848	0.155286	NM_147022.2
ILMN_1255871	Loxl1	0.548199	2.63237e-05	0.00874106	NM_010729.2
ILMN_1230145	Acvr2b	0.548409	0.00024115	0.0305437	NM_007397.2
ILMN_2591781	Tmem49	0.548775	6.67066e-05	0.0150264	NM_029478.2
ILMN_2745027	Angpt4	0.548836	0.0139647	0.200736	NM_009641.1
ILMN_1228358	Wee1	0.550251	0.00700356	0.152647	NM_009516.3
ILMN_3114461	EG435970	0.550271	0.0170997	0.215367	NM_001034893.1
ILMN_2617194	Rarb	0.551685	0.00578185	0.140435	NM_011243.1
ILMN_2879534	Extl1	0.55173	0.00097405	0.0628405	NM_019578.1
ILMN_2445324	LOC100047651	0.551887	0.00011527	0.0211587	XM_001478602.1
ILMN_1225587	Abcg4	0.551971	0.00115277	0.0684127	NM_138955.3
ILMN_1221846	Cxcr6	0.552655	1.92868e-05	0.00708018	NM_030712.3
ILMN_2692980	LOC100045252	0.554828	0.00204913	0.0877262	XR_031462.1
ILMN_1239294	Cdc42ep2	0.555923	0.00056076	0.0475812	NM_026772.1
ILMN_2612283	Gata2	0.557876	0.00044646	0.0426491	NM_008090.4
ILMN_1256668	Fig4	0.557918	0.00244354	0.0947156	NM_133999.1
ILMN_1247357	Prom2	0.559117	0.00246172	0.0949834	NM_178047.3
ILMN_2588597	A830080D01Rik	0.560159	0.00786279	0.159722	NM_001033472.2
ILMN_2920752	Arhgef1	0.560372	0.00053242	0.0468507	NM_008488.1
ILMN_2592767	Nadsyn1	0.560666	0.00099793	0.0633179	NM_030221.1
ILMN_1237551	Zfp364	0.561097	0.0123615	0.192634	NM_026406.2
ILMN_2625168	Gja8	0.561228	0.00495911	0.131173	NM_008123.2
ILMN_2677921	Vasn	0.561526	2.88971e-05	0.00905571	NM_139307.2
ILMN_2611343	Galr2	0.561946	0.0003482	0.036974	NM_010254.3
ILMN_2645321	Sox18	0.562108	0.00611602	0.143051	NM_009236.2
ILMN_1253678	LOC100044275	0.562262	0.00804886	0.160647	XM_001471479.1
ILMN_1241302	Csf3r	0.562671	0.00562119	0.139026	NM_007782.1
ILMN_1239119	Hsh2d	0.562828	0.0180954	0.221128	NM_197944.1
ILMN_2753604	Cdc42se2	0.56292	0.0244256	0.249469	NM_178626.2
ILMN_1230095	Aifm1	0.563905	0.00045756	0.0435304	NM_012019.2
ILMN_2612474	Lcorl	0.564187	0.00082562	0.056879	NM_172153.2
ILMN_1258979	Mcpt1	0.565188	0.00280372	0.101374	NM_008570.1
ILMN_3121784	A930008G19Rik	0.565529	6.70319e-05	0.0150264	NM_212473.1
ILMN_1221956	Cma2	0.566623	0.00662616	0.14755	NM_001024714.2
ILMN_1237921	Slc24a2	0.567561	0.0137567	0.200061	NM_172426.2
ILMN_1239269	Chrna1	0.568246	0.0306018	0.275317	NM_007389.4
ILMN_3154553	Slc41a3	0.56859	3.45e-05	0.00981639	NM_001037493.1
ILMN_2785350	Il17rc	0.568735	0.00048736	0.04509	NM_134159.2
ILMN_1253600	2300002D11Rik	0.56888	0.00154978	0.078876	NM_001081156.2
ILMN_1248326	Ddc8	0.568953	0.00097405	0.0628405	NM_021440.1
ILMN_2742136	Mfsd3	0.569047	0.00039397	0.0397749	NM_027122.3
ILMN_2519677	Triobp	0.569236	5.08437e-05	0.0127818	NM_001039156.1
ILMN_2605201	Klhl30	0.569374	4.39938e-05	0.0114308	NM_027551.2
ILMN_2599834	Arf4	0.569501	0.00087595	0.0595483	NM_007479.3
ILMN_2665715	Gstt3	0.569812	0.0006113	0.0493981	NM_133994.3
ILMN_2666080	Hapln2	0.570259	0.0018366	0.0844276	NM_022031.1
ILMN_2643241	Accn2	0.570316	5.31558e-05	0.0129202	NM_009597.1
ILMN_1214025	BC011426	0.570405	0.00158135	0.0797875	NM_145490.4
ILMN_2732601	Arsg	0.570423	0.0169592	0.214729	NM_028710.2
ILMN_1219978	Appl2	0.570503	1.82566e-05	0.00679914	NM_145220.2
ILMN_1241618	Flot1	0.57065	0.00032039	0.0348859	NM_008027.2
ILMN_1257219	Colec12	0.570708	0.00587943	0.1412	NM_130449.1
ILMN_1226274	Fat4	0.571066	0.0037976	0.115183	NM_183221.3
ILMN_3144164	Irs2	0.571502	0.0304835	0.27509	NM_001081212.1
ILMN_2981550	Capn1	0.571504	0.00164485	0.0808606	NM_007600.2
ILMN_2657828	Rhbdf1	0.573671	4.29029e-05	0.0113657	NM_010117.1
ILMN_2488846	Tmod4	0.574376	0.00072973	0.0534243	NM_016712.2
ILMN_1237868	Cd24a	0.57442	0.00214713	0.0895621	NM_009846.2
ILMN_2712668	Pfkfb4	0.57445	0.00214904	0.0895621	NM_173019.5
ILMN_3029727	Shf	0.575042	0.00599829	0.142596	NM_001013829.2
ILMN_1227722	Tgfb1i1	0.576752	0.0012923	0.0731457	NM_009365.2
ILMN_2806676	Acads	0.577285	0.00021606	0.0295321	NM_007383.2
ILMN_2699995	Epm2aip1	0.578306	0.00029897	0.0335544	NM_175266.4
ILMN_2810827	LOC433721	0.57855	0.0229365	0.242452	NM_001081646.1
ILMN_2601670	Asb7	0.579038	0.00125625	0.0715785	NM_178236.3
ILMN_2724570	Mapk12	0.579081	1.61282e-05	0.00664238	NM_013871.2
ILMN_1236383	Map3k12	0.579269	6.69988e-05	0.0150264	NM_009582.3
ILMN_1217235	9130005N14Rik	0.58015	0.0001759	0.0273947	NM_026667.2
ILMN_1217406	1110013L07Rik	0.580515	0.00021777	0.0296086	NM_001014995.1
ILMN_2925094	Mpo	0.580534	0.0317615	0.281245	NM_010824.1
ILMN_2712393	Far1	0.581683	0.0169825	0.214729	NM_026143.2
ILMN_2737463	Ccdc88b	0.581778	0.0028788	0.102283	NM_001081291.1
ILMN_2679784	Nefl	0.582452	0.0249635	0.252284	NM_010910.1
ILMN_1255691	Slco1a5	0.583046	0.00016162	0.0263726	NM_130861.2
ILMN_2647146	Nin	0.583761	0.0176089	0.218808	NM_008697.2
ILMN_1252678	Rab27b	0.584061	0.0196038	0.229003	NM_030554.3
ILMN_2738054	Plekhg2	0.584137	0.00015762	0.0263726	NM_138752.2
ILMN_1217625	2010-09-07	0.584399	0.00442823	0.125046	NM_009859.3
ILMN_2834777	Irf1	0.584863	0.00037259	0.03861	NM_008390.1
ILMN_2848018	Tyk2	0.585577	0.00035471	0.0375107	NM_018793.1
ILMN_2658392	Atp2c1	0.585717	0.00928556	0.171432	NM_175025.2
ILMN_2636192	Smndc1	0.585914	0.00384219	0.115612	NM_172429.2
ILMN_2704993	Dscr3	0.585914	0.00058582	0.0484254	NM_007834.2
ILMN_2747839	2310035C23Rik	0.586122	0.016639	0.21283	NM_173187.2
ILMN_1248099	Col16a1	0.586138	4.12872e-05	0.011168	NM_028266.4
ILMN_1241323	Derl2	0.586383	0.00607646	0.142879	NM_033562.3
ILMN_2611906	Apln	0.586635	0.0203447	0.230511	NM_013912.3
ILMN_2631143	Sox5	0.587067	0.00027372	0.0323656	NM_011444.1
ILMN_1242571	Pkn3	0.587078	0.00028631	0.0331412	NM_153805.1
ILMN_1254561	Csf1	0.587489	3.23947e-05	0.0096796	NM_007778.3
ILMN_2588432	Slco6b1	0.587822	0.0103946	0.180103	NM_001039475.1
ILMN_3141195	Zfp692	0.58789	0.0019756	0.0863385	NM_001040686.1
ILMN_2693803	Ankle2	0.588094	0.00249595	0.0954442	NM_027922.1
ILMN_1256976	Mmaa	0.588102	0.0278163	0.26331	NM_133823.3
ILMN_2700945	Rnf111	0.58858	0.0021641	0.0898397	NM_033604.2
ILMN_2978617	Sh2d1b1	0.589062	0.00525195	0.134825	NM_012009.2
ILMN_2645793	Aldh3b1	0.589109	0.00143918	0.0763659	NM_026316.2
ILMN_1247789	Gtf2b	0.589194	0.00421859	0.121448	NM_145546.1
ILMN_2619179	Zbtb46	0.589202	0.00106923	0.0656029	NM_028125.2
ILMN_1253178	Aldh3a1	0.590354	0.00019167	0.0281455	NM_007436.1
ILMN_2594897	Pi4k2b	0.59057	0.00142379	0.076091	NM_028744.2
ILMN_1240598	Samd14	0.59062	4.73e-05	0.0120343	NM_146025.2
ILMN_1223795	LOC100046129	0.591026	9.263e-05	0.0183103	XM_001475626.1
ILMN_2649091	Plcd1	0.591611	0.00037428	0.03861	NM_019676.1
ILMN_1235374	Decr1	0.592204	0.0128154	0.195668	NM_026172.3
ILMN_2659651	Sfmbt2	0.592554	0.0309367	0.277117
ILMN_2726252	Hiat1	0.593101	0.0195846	0.229003	NM_008246.1
ILMN_1227837	V1rc27	0.593269	0.037769	0.300049	NM_134182.1
ILMN_1254327	Eid3	0.593598	3.89822e-05	0.0106567	NM_025499.2
ILMN_2863674	Myog	0.593606	0.0044843	0.125298	NM_031189.1
ILMN_2835117	Ccl7	0.593755	0.0210973	0.234178	NM_013654.2
ILMN_1221703	Abca7	0.593841	0.0041118	0.120617	NM_013850.1
ILMN_2830979	Eml3	0.594161	0.00017565	0.0273947	NM_144872.1
ILMN_2924601	Klhl17	0.59445	0.00027107	0.0322491	NM_198305.1
ILMN_1259385	Cep70	0.594774	0.00055707	0.0475585	NM_023873.3
ILMN_1213971	Chfr	0.59483	0.00406062	0.119872	NM_172717.2
ILMN_3033753	Fndc5	0.59534	0.00043019	0.0417377	NM_027402.2
ILMN_2441346	Zcchc5	0.595949	0.00726716	0.153911	NM_199468.1
ILMN_2735735	Cspp1	0.596127	0.00029825	0.0335544	NM_026493.3
ILMN_1221274	Rab32	0.596452	1.59451e-05	0.00664238	NM_026405.3
ILMN_2519676	Triobp	0.59678	0.00029393	0.0335544	NM_138579.2
ILMN_2604965	Nsun3	0.597023	0.00991043	0.177412	NM_178925.2
ILMN_1251109	Slc25a45	0.597074	0.00028563	0.0331412	NM_134154.3
ILMN_2765759	Asb2	0.597074	0.0489559	0.331145	NM_023049.1
ILMN_1232063	Wdr44	0.597101	0.0142627	0.2012	NM_175180.2
ILMN_2733046	Cdc25c	0.597174	0.0284303	0.266535	NM_009860.2
ILMN_1245099	Zfp105	0.597182	0.00402576	0.119457	NM_009544.2
ILMN_1241827	Slc44a1	0.598229	0.00020373	0.0290109	NM_133891.2
ILMN_1215477	Olfr1136	0.598491	0.0243098	0.248781	NM_146659.2
ILMN_2747857	Slc27a3	0.598908	0.00204453	0.0877099	XM_130954.3
ILMN_1249790	4921511K06Rik	0.599357	0.00038734	0.0394871	XM_908853.2
ILMN_2980063	Flii	0.599634	8.09841e-05	0.0166979	NM_022009.1
ILMN_1242531	2010-03-08	0.599698	0.00164729	0.0808606	NM_027920.4
ILMN_2432550	Trib2	0.600306	8.03841e-05	0.0166979	NM_144551.3
ILMN_2733091	Baiap2	0.600719	0.00124211	0.0712469	NM_130862.4
ILMN_2769772	Pik3ip1	0.600849	0.00023733	0.0303754	NM_178149.4
ILMN_2607397	Gulp1	0.600943	0.0109221	0.183561	NM_028450.2
ILMN_2761430	Rab6b	0.601804	0.00125157	0.07147	NM_173781.3
ILMN_2770183	Ddah2	0.602606	0.00288075	0.102283	NM_016765.2
ILMN_3136019	Qrich2	0.603191	0.00383784	0.115612	NM_001033267.1
ILMN_2531520	Gm962	0.603282	0.01059	0.180818	NM_001033448.2
ILMN_3154269	Prx	0.603325	0.00448592	0.125298	NM_198048.1
ILMN_2614494	Fah	0.603511	0.0013763	0.0752632	NM_010176.2
ILMN_2772508	Rbpj	0.604089	0.0158605	0.20996	NM_009035.4
ILMN_1224907	Fbxw5	0.60419	0.00149562	0.0773718	NM_013908.4
ILMN_1235782	Clint1	0.604646	0.0126802	0.195021	NM_001045520.3
ILMN_2655123	Ptpre	0.605168	0.0385716	0.302649	NM_011212.3
ILMN_1259737	Dcun1d4	0.605225	0.00142328	0.076091	NM_178896.4
ILMN_2793260	Micall2	0.605728	0.00010101	0.0193713	NM_174850.2
ILMN_1224866	Ptgs1	0.605772	0.010705	0.182055	NM_008969.3
ILMN_1242769	Akap8l	0.605955	0.00026584	0.0317732	NM_017476.2
ILMN_2653462	Efemp1	0.607135	0.00820393	0.161917	NM_146015.1
ILMN_2913989	AA407270	0.607205	0.00052958	0.0467654	NM_001033208.1
ILMN_2632903	Olfr722	0.607883	0.00980419	0.175881	NM_146494.2
ILMN_2912729	Zfp296	0.607913	0.00509249	0.13272	NM_022409.1
ILMN_2632092	Ppp1r9a	0.608067	0.00282528	0.101419	NM_181595.3
ILMN_2754041	Nphs2	0.608251	0.0257637	0.255617	NM_130456.3
ILMN_2657980	Faah	0.608767	0.00044113	0.0425177	NM_010173.3
ILMN_1256292	Ilvbl	0.60877	0.00018019	0.0275618	NM_173751.3
ILMN_1260061	D17H6S56E-5	0.609113	0.00060607	0.0492854	NM_033075.2
ILMN_2817714	Tspan17	0.609148	0.00105978	0.0654645	NM_028841.1
ILMN_2716622	Mapk11	0.609282	0.00025381	0.0311737	NM_011161.4
ILMN_2453565	Zfp606	0.609522	0.00491823	0.130917	NM_026112.3
ILMN_2747923	Slc40a1	0.609538	0.00226195	0.0906789	NM_016917.2
ILMN_2960474	1110031I02Rik	0.609719	0.00614687	0.143206	NM_025402.1
ILMN_1238608	Abcc10	0.609899	0.00189136	0.085267	NM_170680.2
ILMN_2685194	Lass6	0.609941	0.00305218	0.104567	NM_172856.3
ILMN_1232907	Adra1a	0.610095	0.00292865	0.102531	NM_013461.3
ILMN_2608214	Klf8	0.610454	0.00586588	0.141006	NM_173780.4
ILMN_2639513	EG317677	0.610533	0.00319901	0.10676	NM_173864.2
ILMN_2759563	2410008K03Rik	0.610614	0.00781086	0.158964	NM_028022.1
ILMN_1235732	Cdsn	0.610674	0.00022297	0.0296872	NM_001008424.2
ILMN_1244993	Azi1	0.610823	0.00012059	0.02167	NM_009734.1
ILMN_2781784	Osr2	0.611044	0.00506736	0.132468	NM_054049.1
ILMN_2697069	Gmnn	0.611741	0.0494122	0.332629	NM_020567.1
ILMN_2788673	Pgm2	0.611783	8.14065e-05	0.0166979	NM_028132.2
ILMN_2636456	D3Wsu161e	0.612207	0.0211914	0.23475
ILMN_1248854	Ick	0.612605	0.00039931	0.0400823	NM_019987.1
ILMN_2820379	Rnf135	0.61389	0.00099717	0.0633179	NM_028019.1
ILMN_2629764	Bcl6b	0.61392	0.00119467	0.0697756	NM_007528.2
ILMN_2491860	Ttyh2	0.613938	0.00065317	0.0510171	NM_053273.2
ILMN_2726705	Srprb	0.614046	0.0412759	0.310834	NM_009275.4
ILMN_2753242	Dclre1a	0.614059	0.0197409	0.229003	NM_018831.2
ILMN_2676127	Scarf2	0.614506	0.00136437	0.0752632	NM_153790.2
ILMN_2671235	Myo1b	0.614742	0.00021225	0.0294822	NM_010863.2
ILMN_2607522	Sdccag1	0.614783	0.0130271	0.196653	NM_025441.2
ILMN_1214822	Gfpt2	0.615268	0.00834837	0.163263	NM_013529.2
ILMN_2699621	Dlk2	0.615329	0.00047085	0.0441582	NM_207666.2
ILMN_2644630	Higd1a	0.615411	0.04432	0.319115	NM_019814.3
ILMN_1254576	Celsr2	0.61544	0.0283745	0.266338	NM_001004177.2
ILMN_2609097	Pou2f1	0.615743	0.00531133	0.135806	NM_198933.2
ILMN_1258629	Col3a1	0.615769	0.0191628	0.22703	NM_009930.1
ILMN_1222760	Zfp579	0.616296	0.00195948	0.0863385	NM_026741.2
ILMN_1213672	Bnip2	0.616626	0.0153701	0.207098	NM_016787.3
ILMN_2812614	Reck	0.61665	0.00050227	0.0457693	NM_016678.1
ILMN_1217617	Ncoa6	0.616745	0.00214729	0.0895621	NM_019825.2
ILMN_3070285	Cntln	0.616751	0.0187523	0.224862	NM_177385.3
ILMN_2939702	Dhrs7	0.616837	0.0124681	0.193473	NM_025522.1
ILMN_2733733	Tlr2	0.616918	0.00155315	0.078876	NM_011905.2
ILMN_2987027	Plekhg2	0.616974	0.00064946	0.0510171	NM_138752.1
ILMN_2763051	Hps6	0.617003	0.00050672	0.0460117	NM_176785.2
ILMN_2893605	Eif4e3	0.61702	8.20667e-05	0.0166979	NM_025829.2
ILMN_1235062	BC030183	0.617059	0.0004878	0.04509	NM_182783.1
ILMN_1229519	Fech	0.617979	0.00168204	0.0815538	NM_007998.5
ILMN_2443065	Zfp2	0.618066	0.00094229	0.0620413	NM_001044698.1
ILMN_1217953	Olfr133	0.618192	0.00891413	0.169382	NM_146831.1
ILMN_2621853	Tmco6	0.618579	0.00028319	0.0330784	NM_028036.3
ILMN_1259982	LOC100046616	0.618717	0.0009227	0.0615283	XM_001476512.1
ILMN_1236465	F2rl2	0.618895	0.04475	0.319987	NM_010170.4
ILMN_2890328	Gkap1	0.620016	0.00771702	0.158011	NM_019832.2
ILMN_2731340	Hdac10	0.620189	0.00112749	0.0678529	NM_199198.1
ILMN_2640961	Acyp1	0.620692	0.0113645	0.186309	NM_025421.1
ILMN_2982663	Tmem45a	0.620805	0.00030899	0.03404	NM_019631.2
ILMN_2672221	Fhod3	0.620972	0.00318656	0.106621	NM_175276.3
ILMN_3155363	Ppl	0.621236	0.0006629	0.0515196	NM_008909.2
ILMN_2955806	Arfip2	0.621273	0.00633658	0.144864	NM_029802.2
ILMN_3078388	Cd209b	0.621309	0.0398392	0.307022	NM_026972.2
ILMN_2731550	Brp17	0.621564	0.00052912	0.0467654	NM_019999.1
ILMN_2795698	Paox	0.621605	0.00177441	0.0834232	NM_153783.2
ILMN_1249691	Mlycd	0.621634	0.00234589	0.092742	NM_019966.2
ILMN_2783519	Acadl	0.621843	0.00260241	0.0977692	NM_007381.2
ILMN_1241551	Nell2	0.621883	0.00187065	0.0850161	NM_016743.2
ILMN_2774701	Ube2z	0.622016	0.0109216	0.183561	NM_172300.3
ILMN_2422325	Usp13	0.622025	0.00151409	0.0778149	NM_001013024.2
ILMN_3147259	Prok2	0.622141	0.0187878	0.225182	NM_015768.1
ILMN_1224034	Pde1b	0.622638	0.00111276	0.0672816	NM_008800.1
ILMN_2631478	Pkdrej	0.622879	0.00245844	0.0949834	NM_011105.2
ILMN_2783117	Tas2r140	0.622895	0.0318977	0.281619	NM_021562.1
ILMN_3139818	Sbf1	0.62313	0.0128277	0.195668	NM_001081030.1
ILMN_1245850	4933427D14Rik	0.623138	0.00120215	0.0698908	NM_028963.2
ILMN_2698699	Farsa	0.623169	0.00852447	0.165824	NM_025648.2
ILMN_2589915	Hapln4	0.623175	0.00190011	0.0852823	NM_177900.4
ILMN_2752940	Dhcr24	0.62321	0.0215786	0.236569	NM_053272.2
ILMN_2624328	Adamts7	0.623245	0.00177305	0.0834232	NM_001003911.2
ILMN_1244006	Epn2	0.623247	0.00052498	0.0467337
ILMN_2656189	Nkiras1	0.623409	0.0161135	0.211908	NM_023526.3
ILMN_2751332	Mier1	0.623572	0.00942602	0.172333	NM_001039081.1
ILMN_2796382	Cdsn	0.62366	0.00014621	0.0248816	NM_001008424.2
ILMN_2645208	Arhgef3	0.62425	0.00017385	0.0273947	NM_027871.1
ILMN_1220300	Kctd12b	0.62445	0.00302894	0.104336	NM_175429.3
ILMN_2435521	Wdr13	0.624622	0.0193692	0.228211	NM_026137.3
ILMN_2676662	Mtmr11	0.624847	0.0037086	0.114132	NM_181409.2
ILMN_2616262	Pkig	0.625242	0.0192964	0.227566	NM_011106.2
ILMN_2650180	4931440B09Rik	0.625578	0.0426546	0.314943	NM_027644.1
ILMN_2695964	Lep	0.625835	0.00705291	0.153073	NM_008493.3
ILMN_1260456	Hsd3b7	0.625983	0.00023759	0.0303754	NM_133943.2
ILMN_1221883	Ghsr	0.626061	0.00458245	0.12643	NM_177330.4
ILMN_2841290	Tnfaip2	0.626272	0.013906	0.200736	NM_009396.1
ILMN_2755384	Dek	0.626685	0.026152	0.256788	NM_025900.1
ILMN_2838501	Slc24a3	0.627386	5.12325e-05	0.0127818	NM_053195.2
ILMN_1255489	Olfr281	0.627387	0.0126967	0.195021	NM_146280.1
ILMN_1250541	Hmbs	0.62777	0.00295577	0.103011	NM_013551.1
ILMN_2708982	Neurod6	0.627787	0.0284659	0.266675	NM_009717.1
ILMN_1219820	1200002N14Rik	0.627875	0.00011678	0.0212827	NM_027878.2
ILMN_2701778	Itga11	0.627904	0.0108407	0.183367	NM_176922.4
ILMN_2653284	Ctns	0.627952	0.00055567	0.0475585	NM_031251.4
ILMN_2600022	Heg1	0.62805	0.00413054	0.120754	NM_172934.4
ILMN_2713673	Cmbl	0.628103	0.0110568	0.184633	NM_181588.3
ILMN_2588249	S3-12	0.628131	0.00955512	0.173648	NM_020568.2
ILMN_2616164	Itga3	0.628286	0.00447509	0.125298	NM_013565.2
ILMN_2593356	Crbn	0.628608	0.00128461	0.0728709	NM_175357.1
ILMN_2773540	Thap4	0.628801	0.00877047	0.168288	NM_025920.3
ILMN_1250738	Pask	0.628829	0.00197507	0.0863385	NM_080850.1
ILMN_1241800	Xpnpep1	0.628923	0.0406863	0.309227	NM_133216.2
ILMN_2634412	Obsl1	0.629074	0.00057714	0.0479963	NM_178884.3
ILMN_2702464	Flot1	0.629607	0.00067296	0.0516214	NM_008027.1
ILMN_2661628	1110059E24Rik	0.6298	0.0150323	0.205368	NM_025423.2
ILMN_2883795	Dcun1d4	0.629816	0.00027457	0.0323656	NM_178896.2
ILMN_2743020	6530403A03Rik	0.629831	0.0172433	0.215937	NM_026382.2
ILMN_1248712	Tmprss11d	0.629887	0.00418739	0.121175	NM_145561.2
ILMN_2747031	Dhcr24	0.630249	0.00037563	0.03861	XM_131538.1
ILMN_1215246	Mccc1	0.630255	0.0163697	0.212165	NM_023644.3
ILMN_2699477	Abtb1	0.630352	0.00750432	0.156398	NM_030251.2
ILMN_2737338	Sos1	0.630538	0.00176104	0.0833397	NM_009231.2
ILMN_2740965	Prss8	0.631274	0.0436895	0.31716	NM_133351.1
ILMN_3053158	Dyrk1b	0.631355	0.00542849	0.136551	NM_001037957.1
ILMN_2862519	Olfr177	0.631416	0.0007997	0.056147	NM_146996.1
ILMN_2818216	Olfr228	0.631617	0.00633326	0.144864	NM_146405.2
ILMN_1249131	BC017158	0.632066	0.00069322	0.0519522	NM_145590.1
ILMN_1253943	Mmel1	0.632176	0.0462037	0.323162	NM_013783.1
ILMN_1234306	LOC100048307	0.632274	0.0198854	0.229173	XM_001479993.1
ILMN_2642743	Fgf5	0.632399	0.0324165	0.283506	NM_010203.4
ILMN_2762083	Syn1	0.632478	0.006802	0.150035	NM_013680.3
ILMN_1218204	Irx1	0.632503	0.00776551	0.158499	NM_010573.2
ILMN_2728173	Tmem67	0.632696	0.0414042	0.311374	NM_177861.3
ILMN_2663613	Itgb5	0.632935	0.00026413	0.0317161	NM_010580.1
ILMN_2958099	Adssl1	0.633003	0.00016195	0.0263726	NM_007421.1
ILMN_1259388	Col6a1	0.633092	0.00059455	0.0488429	NM_009933.2
ILMN_2599719	Slc44a2	0.633149	0.00244705	0.0947156	NM_152808.2
ILMN_1246138	Mmp16	0.633422	0.0153411	0.206969	NM_019724.2
ILMN_2643443	Sall1	0.633587	0.00173682	0.0828927	NM_021390.2
ILMN_2748129	Cflar	0.633707	0.00149602	0.0773718	NM_207653.3
ILMN_2890496	Rbbp9	0.633732	0.00018316	0.0277403	NM_015754.2
ILMN_2806291	Kbtbd4	0.633921	0.00327033	0.107741	NM_025991.1
ILMN_2840286	Megf10	0.634924	0.00146055	0.0764994	NM_001001979.1
ILMN_2724066	Ppp1cb	0.634936	0.00765145	0.157424	NM_172707.2
ILMN_2820383	Rnf135	0.634997	0.00053602	0.0468507	NM_028019.1
ILMN_1215544	Agfg2	0.635772	0.00980501	0.175881	NM_145566.1
ILMN_2721736	Olfr878	0.636157	0.00415702	0.12088	NM_146798.1
ILMN_1212653	Rftn2	0.636417	0.00179049	0.0836388	NM_028713.1
ILMN_1249171	Tmem161b	0.636724	0.0158013	0.209614	NM_175187.4
ILMN_2606162	Pdlim4	0.637091	0.0105151	0.180428	NM_019417.2
ILMN_3138028	Arap1	0.637121	0.00649577	0.146585	NM_001040112.1
ILMN_3062810	Rapgef1	0.637229	0.00142428	0.076091	NM_001039086.1
ILMN_1221494	Ubtd2	0.637253	0.00094381	0.0620413	NM_173784.3
ILMN_1256369	Lynx1	0.637531	0.0006499	0.0510171	NM_011838.4
ILMN_3151270	Il1rn	0.637831	0.00746698	0.155872	NM_031167.3
ILMN_3014529	2610042L04Rik	0.637859	0.00954025	0.1735	NM_025940.3
ILMN_2668398	Nat3	0.637981	0.0261	0.256788	NM_008674.2
ILMN_1255006	Rpe	0.638176	0.0320295	0.281907	NM_025683.2
ILMN_2817717	Tspan17	0.638195	0.00880106	0.168288	NM_028841.1
ILMN_2432110	LOC100046855	0.638199	0.00018793	0.0279436	XM_001476916.1
ILMN_1236357	Trmt2b	0.638304	0.0073939	0.155484	NM_172540.1
ILMN_2812164	Irak4	0.6385	0.000283	0.0330784	NM_029926.3
ILMN_2690061	Hnrpdl	0.638714	0.00068756	0.0519522	NM_016690.2
ILMN_2696360	2310010B21Rik	0.638859	0.00321377	0.106968	NM_027123.2
ILMN_2616980	Slk	0.639661	0.00583776	0.140461	NM_009289.2
ILMN_2700224	Ktn1	0.639704	0.0259756	0.256445	NM_008477.2
ILMN_2747264	Crem	0.639814	0.0172003	0.215889	NM_013498.1
ILMN_2765834	Lrrc42	0.639937	0.0377239	0.300049	NM_029985.2
ILMN_2801798	5430437P03Rik	0.639988	0.0414532	0.31159	NM_026636.1
ILMN_2610928	LOC100045272	0.64043	0.0033864	0.109439	XR_031489.1
ILMN_2670407	Aqp11	0.64058	0.00822858	0.162144	NM_175105.3
ILMN_2667384	Slc6a9	0.640836	9.77932e-05	0.0189938	NM_008135.4
ILMN_2614912	Hdac11	0.640851	0.00016587	0.0268075	NM_144919.2
ILMN_3004376	Shcbp1	0.640945	0.0246402	0.250714	NM_011369.1
ILMN_1248711	Sox2	0.640974	0.0100047	0.177671	NM_011443.3
ILMN_1222991	Ppap2a	0.640998	6.78312e-05	0.0150264	NM_008903.1
ILMN_1242310	Camkk1	0.641096	0.00215052	0.0895621	NM_018883.2
ILMN_2685043	Mug2	0.641107	0.0361404	0.295516	NM_008646.3
ILMN_2992572	Mrgpra5	0.641198	0.0120308	0.190955	NM_207534.1
ILMN_2855423	Ube3b	0.641314	0.00454103	0.126152	NM_054093.2
ILMN_2712685	Phka1	0.641477	0.00162868	0.0808606	NM_173021.3
ILMN_2606198	Cntln	0.641485	0.0189198	0.225885	NM_175275.3
ILMN_2725359	Hist1h3f	0.641612	0.00641341	0.145515	NM_013548.2
ILMN_1257209	Wipf1	0.641717	0.00090752	0.06077	NM_153138.3
ILMN_2980177	Fhod1	0.641824	0.00106586	0.0656029	NM_177699.2
ILMN_1230843	Hspa4l	0.641924	0.00014168	0.024434	NM_011020.3
ILMN_1214132	Zbed3	0.642107	0.00685437	0.150802	NM_028106.2
ILMN_1219823	Glis1	0.642115	0.0115312	0.187552	NM_147221.2
ILMN_2605465	Snx1	0.642358	0.00509108	0.13272	NM_019727.2
ILMN_2973958	Tnxb	0.64248	0.0179661	0.22063	NM_031176.1
ILMN_2728866	Ercc4	0.642538	0.00722993	0.153911	NM_015769.1
ILMN_2619877	Ap1m2	0.642667	0.00317682	0.106434	NM_009678.1
ILMN_3124611	Fam159b	0.642828	0.0120165	0.190845	NM_029984.1
ILMN_1213982	Dnase1l1	0.642859	0.00788139	0.159722	NM_027109.1
ILMN_2677483	Nrip1	0.642922	0.00200599	0.0872214	NM_173440.2
ILMN_1216721	Cdk5	0.643119	0.00022257	0.0296872	NM_007668.3
ILMN_2590896	Slc25a13	0.643256	0.00904114	0.170476	NM_015829.2
ILMN_1227666	Cpt1b	0.644068	0.00330428	0.108122	NM_009948.1
ILMN_1237328	Lpcat3	0.644653	0.00618793	0.143843	NM_145130.1
ILMN_2903698	Snapc3	0.644842	0.00423307	0.12154	NM_029949.1
ILMN_2669869	Lin7c	0.644864	0.00979204	0.175881	NM_011699.3
ILMN_2686926	Phf12	0.644897	0.00329941	0.108122	NM_174852.2
ILMN_2659617	Epn2	0.645128	0.00062831	0.0504544	NM_010148.2
ILMN_2595612	Idh2	0.64517	0.00177579	0.0834232	NM_173011.1
ILMN_2703854	Hoxa1	0.645197	0.00470251	0.127715	NM_010449.3
ILMN_3005873	Sort1	0.645298	0.00105575	0.0653725	NM_019972.2
ILMN_2997625	B020031M17Rik	0.645491	0.0169881	0.214729	NM_001033769.1
ILMN_2655869	Kctd15	0.645615	0.0007237	0.0531343	NM_146188.1
ILMN_2711772	Micall2	0.645654	0.0004598	0.0435304	NM_174850.2
ILMN_2648937	Pdzrn3	0.646225	0.00540524	0.136551	NM_018884.1
ILMN_2684307	Slc37a4	0.646396	0.00993789	0.177466	NM_008063.2
ILMN_1245717	Epb4.9	0.646521	0.00121781	0.0703237	NM_013514.3
ILMN_3161120	4930403C10Rik	0.646743	0.0119933	0.19078	NM_001033170.3
ILMN_1235009	Krtap9-3	0.646816	0.0279111	0.263688	NM_029351.2
ILMN_2797374	Fbxl5	0.646867	0.00698947	0.152599	NM_178729.2
ILMN_1215647	Mum1	0.646908	0.00034018	0.0364237	NM_023431.5
ILMN_2437513	LOC100047963	0.646965	0.0267067	0.25856	XM_001479238.1
ILMN_2920924	Mutyh	0.646973	0.00069345	0.0519522	NM_133250.1
ILMN_2633777	Rab34	0.64711	0.00681104	0.150106	NM_033475.2
ILMN_2876653	Clec4f	0.647247	0.0135583	0.198975	NM_016751.2
ILMN_2762728	Acaa1a	0.647372	0.00048193	0.0448702	NM_130864.3
ILMN_2461345	Zfp41	0.647479	0.00042514	0.0415388	NM_011759.1
ILMN_2720555	Rab30	0.647571	0.0138334	0.200604	NM_029494.2
ILMN_2618176	Socs3	0.647675	0.00131026	0.0735146	NM_007707.2
ILMN_2865552	0910001A06Rik	0.647795	0.0143725	0.20193	NM_144846.2
ILMN_2750605	Mllt3	0.647874	0.00398101	0.118631	NM_027326.3
ILMN_2746576	Defcr-rs10	0.647886	0.0209727	0.23382	NM_007845.1
ILMN_2795178	Rftn2	0.648122	0.00281965	0.101419	NM_028713.1
ILMN_2890467	BC048403	0.648237	0.0199182	0.229215	NM_173022.2
ILMN_2627566	Capn5	0.648384	0.00686278	0.150858	NM_007602.3
ILMN_2666406	Prrc1	0.648788	0.0145234	0.2025	NM_028447.2
ILMN_1256102	LOC669001	0.648806	0.016052	0.211424	XM_972667.1
ILMN_2690126	Otx1	0.648848	0.00036296	0.0380689	NM_011023.3
ILMN_2663585	Jdp2	0.649204	0.00117573	0.069295	NM_030887.2
ILMN_2771861	Tesp2	0.649207	0.00998344	0.177584	NM_009356.2
ILMN_2602921	Cntf	0.649214	0.0472418	0.325374	NM_170786.2
ILMN_2600113	Gtpbp2	0.649348	0.00019368	0.0282791	NM_019581.2
ILMN_1249533	Olfr742	0.649366	0.0231376	0.243277	NM_146430.1
ILMN_1255207	LOC100047749	0.649768	0.00141289	0.076091	XM_001478817.1
ILMN_2881272	Aifm1	0.649816	0.00446991	0.125298	NM_012019.2
ILMN_1253142	Metapl1	0.649836	0.00208413	0.088376	NM_025633.3
ILMN_1226332	Siah2	0.649863	0.00094884	0.0620413	NM_009174.3
ILMN_3162564	Dusp22	0.649864	0.00301687	0.104336	NM_001037955.3
ILMN_2614246	Dnajb4	0.649864	0.00384155	0.115612	NM_025926.1
ILMN_2964841	Ppfibp2	0.650306	0.00320808	0.106924	NM_008905.1
ILMN_2691752	Otx2	0.650404	0.0416541	0.312147	NM_144841.2
ILMN_1243403	Top2b	0.650428	0.0257373	0.255455	NM_009409.2
ILMN_3161008	Olfr218	0.650478	0.00642256	0.14553	NM_001001809.1
ILMN_2680054	D0H4S114	0.650515	0.00036254	0.0380689	NM_053078.3
ILMN_2618048	2410091C18Rik	0.650722	0.0327685	0.284285	NM_028611.2
ILMN_2949439	Lingo2	0.650754	0.0226567	0.24106	NM_175516.2
ILMN_1219942	Fdxr	0.650959	0.00893068	0.169382	NM_007997.1
ILMN_2599751	Rabep2	0.651194	0.00096183	0.0624145	NM_030566.2
ILMN_3146952	Pde1a	0.651343	0.0004158	0.041335	NM_001009979.1
ILMN_2657467	Nelf	0.651367	0.0002969	0.0335544	NM_001039387.1
ILMN_1257393	Per3	0.651648	0.00333193	0.108794
ILMN_1258028	Gal3st1	0.651827	0.00388235	0.116684	NM_016922.2
ILMN_1257333	2310022B05Rik	0.652217	0.00018812	0.0279436	NM_175149.3
ILMN_2612774	Agfg2	0.652291	0.00069081	0.0519522	NM_178162.2
ILMN_1238640	2310003H01Rik	0.652397	0.00224339	0.0904964	NM_027980.1
ILMN_3091641	Dab2	0.652589	0.00042121	0.041335	NM_001008702.1
ILMN_2424605	Txnrd2	0.65281	0.00123952	0.0712469	NM_013711.1
ILMN_2599739	6030419C18Rik	0.65285	0.00074041	0.0535952	NM_176921.2
ILMN_3016099	Dido1	0.652856	0.00395513	0.118318	NM_011805.2
ILMN_1235932	Pdgfra	0.652939	0.00012252	0.0217601	NM_011058.2
ILMN_2716543	Lhx1	0.653056	0.00302786	0.104336
ILMN_2870302	Parp3	0.653338	0.0281108	0.264602	NM_145619.2
ILMN_2733269	Hdgfrp3	0.653437	0.00559412	0.138757	NM_013886.4
ILMN_1258922	Magi1	0.653544	0.00898196	0.170088	NM_010367.2
ILMN_2650289	Rin1	0.654094	0.00054433	0.0473582	NM_145495.2
ILMN_2588682	Aph1b	0.654198	0.00323116	0.107137	NM_177583.4
ILMN_2821676	Nostrin	0.654216	0.00905288	0.170476	NM_181547.2
ILMN_1254104	D030028O16Rik	0.654272	0.00068675	0.0519522
ILMN_1221195	Spata3	0.654332	0.041944	0.31296	NM_027029.1
ILMN_2598103	Emp2	0.654808	0.00298831	0.103631	NM_007929.2
ILMN_2641569	Gnpnat1	0.65484	0.0120808	0.19104	NM_019425.2
ILMN_2672509	Fam132b	0.654855	0.00025704	0.0311737	NM_173395.2
ILMN_2632839	1300007L22Rik	0.654882	0.00154908	0.078876	NM_027917.1
ILMN_1255564	1200009F10Rik	0.655022	0.0197034	0.229003	NM_026166.2
ILMN_2832620	Rfx1	0.655151	0.00130604	0.07345	NM_009055.2
ILMN_2484465	Txnrd1	0.655279	0.0187052	0.224506	NM_001042523.1
ILMN_1216720	C6	0.65559	0.0256786	0.255069	NM_016704.1
ILMN_3153982	Nacc2	0.655644	0.0001989	0.0288766	NM_001037098.1
ILMN_2621930	Krt4	0.655669	0.0124388	0.193253	NM_008475.2
ILMN_3001322	Tmem119	0.655769	0.00079197	0.0557566	NM_146162.1
ILMN_2887065	Mvp	0.655926	0.00058607	0.0484254	NM_080638.1
ILMN_2675697	Kdelr3	0.656046	0.0374491	0.299505	NM_134090.1
ILMN_2593313	OTTMUSG00000016703	0.656087	0.0158337	0.209731	NM_177843.3
ILMN_2744217	Spag5	0.656093	0.00095965	0.0624145	NM_017407.1
ILMN_2618714	Pdgfb	0.656204	0.00052559	0.0467337	NM_011057.2
ILMN_1227605	Adcyap1	0.656471	0.00770737	0.15794	NM_009625.2
ILMN_2750912	Fyco1	0.656479	0.00154413	0.078876	NM_148925.1
ILMN_2968369	Kcnip1	0.656501	0.0363165	0.29598	NM_027398.2
ILMN_2903926	Pdgfrl	0.656517	0.00055474	0.0475585	NM_026840.2
ILMN_3001415	Cypt8	0.656606	0.00927322	0.171432	NM_001039941.1
ILMN_1238331	Rom1	0.656852	0.00317152	0.106423	NM_009073.3
ILMN_2471166	Tmc6	0.657072	0.00038877	0.0394871	NM_145439.1
ILMN_3115315	Klk13	0.657275	0.00444947	0.125298	NM_001039042.2
ILMN_2612477	Rbm14	0.657316	0.00880178	0.168288	NM_019869.2
ILMN_2941324	Gsdmdc1	0.657846	0.0054308	0.136551	NM_026960.1
ILMN_1250182	Cep164	0.658166	0.00219055	0.0904634	NM_001081373.1
ILMN_1239088	Ckap4	0.658451	0.0334176	0.286626	NM_175451.1
ILMN_2762480	Olfr1232	0.658542	0.0133825	0.198026	NM_146323.1
ILMN_1260112	2400003C14Rik	0.658593	0.00253183	0.0962432	NM_028018.1
ILMN_1213296	Evi5l	0.658741	0.00819247	0.161917	NM_001039578.2
ILMN_3007862	Abhd14b	0.658781	0.00416308	0.12088	NM_029631.2
ILMN_2685329	Hspg2	0.658993	0.0215343	0.236391	XM_978879.2
ILMN_2834379	Tgfbi	0.659116	0.00633196	0.144864	NM_009369.1
ILMN_2661384	Dmc1	0.659135	0.0383163	0.301473	NM_010059.2
ILMN_2416145	Tpx2	0.659187	0.0014617	0.0764994	NM_028109.3
ILMN_2626694	9930021J03Rik	0.659311	0.038328	0.301473	NM_172836.2
ILMN_1236911	Inpp5b	0.659451	0.0164287	0.212241	NM_008385.3
ILMN_2728290	Dr1	0.659546	0.0446275	0.319863	NM_026106.4
ILMN_2704347	B4galt4	0.659728	0.0112251	0.185749	NM_019804.2
ILMN_2796595	2310002B14Rik	0.659769	0.0189045	0.225843	NM_027105.1
ILMN_1239808	Lysmd2	0.659806	0.0192967	0.227566	NM_027309.1
ILMN_1217061	Casp9	0.659833	0.00246633	0.0950185	NM_015733.4
ILMN_1245716	Gphb5	0.660522	0.013234	0.19749	NM_175644.3
ILMN_2519313	Tmod4	0.66059	0.00673218	0.149104	NM_016712.2
ILMN_2766386	Nqo1	0.660637	0.00136895	0.0752632	NM_008706.4
ILMN_1257798	Rnasel	0.660698	0.00269702	0.0998637	NM_011882.1
ILMN_2934163	Gm603	0.66089	0.00717335	0.153483	NM_001033338.1
ILMN_2852217	Gnpda1	0.660919	0.0154647	0.207518	NM_011937.1
ILMN_2911520	Hexdc	0.66107	0.00316132	0.1064	NM_001001333.1
ILMN_1231379	Msln	0.661073	0.00764721	0.157424	NM_018857.1
ILMN_1244292	Sox13	0.661085	0.0212885	0.235189	NM_011439.2
ILMN_1226801	Zfp647	0.661143	0.00044177	0.0425177	NM_172817.1
ILMN_2490821	Trim13	0.661157	0.014315	0.20138	NM_023233.2
ILMN_2705166	St6gal1	0.661214	0.0002434	0.0306597	NM_145933.3
ILMN_1251909	Vars2	0.661294	0.00422044	0.121448	NM_175137.3
ILMN_2669326	Muc15	0.661427	0.0337749	0.287791	NM_172979.2
ILMN_2607529	LOC100046044	0.661517	0.00017961	0.0275618	XM_001475459.1
ILMN_2654651	Thbs3	0.661531	0.00206632	0.088136	NM_013691.1
ILMN_1237830	1110020G09Rik	0.661731	0.0196077	0.229003	NM_001085410.1
ILMN_2643377	Slc24a6	0.661733	0.00095676	0.0624007	NM_133221.1
ILMN_2724194	9030425E11Rik	0.661769	0.00113191	0.0679594	NM_133733.4
ILMN_2654952	LOC100040592	0.661865	0.00076397	0.0546843	XM_001475189.1
ILMN_2599632	4930433I11Rik	0.662024	0.0147806	0.204241	NM_207248.2
ILMN_1259546	Pyy	0.662045	0.0357995	0.294099	NM_145435.1
ILMN_2753912	Pdgfc	0.662217	0.00273795	0.100139	NM_019971.2
ILMN_1260161	Mapk15	0.662389	0.0190639	0.22665	NM_177922.2
ILMN_2742279	Defb19	0.662427	0.0277799	0.26331	NM_145157.2
ILMN_2456200	Zfp318	0.662582	0.0190867	0.22665	NM_207671.2
ILMN_2632101	Accn5	0.662595	0.0186973	0.224506	NM_021370.2
ILMN_2640457	Pcdhb22	0.662688	0.00056634	0.0477152	NM_053147.3
ILMN_2623591	Apbb1	0.662847	0.00160499	0.0807111	NM_009685.2
ILMN_1233827	Enox2	0.662973	0.0116233	0.188682	NM_145951.4
ILMN_2729316	Cd46	0.663048	0.00962059	0.174344	NM_010778.3
ILMN_1257856	V1rc19	0.663055	0.0140642	0.200736	NM_134174.2
ILMN_2655871	Akr1c14	0.663137	0.00430494	0.122507	NM_134072.1
ILMN_2675388	Col10a1	0.663157	0.0162749	0.211983	NM_009925.1
ILMN_2454692	Ubtd1	0.66324	0.0118729	0.190242	NM_145500.3
ILMN_3139567	Rhox1	0.663259	0.00829127	0.162518	NM_001025084.2
ILMN_2678336	Ctf1	0.663264	0.00607753	0.142879	NM_007795.1
ILMN_2904765	Snai1	0.663439	0.0260804	0.256788	NM_011427.2
ILMN_2636728	Slc26a9	0.664204	0.0301503	0.273808	NM_177243.4
ILMN_2627557	Tbc1d19	0.664234	0.00271181	0.100123	NM_144517.3
ILMN_1259949	D10Ertd610e	0.66463	0.00368338	0.113628	NM_028027.2
ILMN_1226606	Tmem132a	0.664643	0.00178527	0.0836388	NM_133804.2
ILMN_1213574	Vcpip1	0.664738	0.0149622	0.204957	NM_173443.2
ILMN_2593338	Actr6	0.664971	0.00879937	0.168288	NM_025914.2
ILMN_1228535	Pmp22	0.665059	0.00054551	0.0473582	NM_008885.2
ILMN_2885532	Cpt2	0.665106	0.00075789	0.0544008	NM_009949.1
ILMN_1245528	M6prbp1	0.665125	0.0420658	0.312961	NM_025836.3
ILMN_1243591	Rnf220	0.665538	0.0478871	0.327372	NM_025739.2
ILMN_2722996	Sirpa	0.66557	0.00029902	0.0335544	NM_007547.2
ILMN_2949338	Trerf1	0.665684	0.00731249	0.154277	NM_172622.1
ILMN_1230648	Rerg	0.665768	0.0168595	0.214369	NM_181988.1
ILMN_2623536	Golm1	0.666064	0.00023243	0.0301654	NM_027307.4
ILMN_1232596	Pom121	0.666103	0.00158352	0.0797875	NM_148932.1
ILMN_2860432	Tdpoz4	0.666215	0.00539474	0.136551	NM_207272.1
ILMN_2658908	Cxcl12	0.66663	0.00014481	0.0248079	NM_013655.2
ILMN_2998976	Edg2	0.666657	0.00054922	0.0475194	NM_010336.1
ILMN_2434490	D9Wsu20e	0.666828	0.00098493	0.0631163
ILMN_3136397	EG630579	0.666897	0.0460908	0.322966	NM_001039239.2
ILMN_2651687	Olfr1494	0.666961	0.0103435	0.179714	NM_146990.1
ILMN_3063544	Thsd4	0.667008	0.0271031	0.260163	NM_001040426.1
ILMN_2968211	Lgals4	0.667054	0.00265823	0.0989558	NM_010706.1
ILMN_2690686	Eif3a	0.66709	0.0119879	0.19078	NM_010123.3
ILMN_2629446	Prpsap2	0.667091	0.025294	0.253602	NM_144806.1
ILMN_2618918	Slc2a6	0.667116	0.00670132	0.148708	NM_172659.2
ILMN_2776909	Irx3	0.667217	0.00056976	0.0478465
ILMN_2702016	2010011I20Rik	0.667301	0.00734646	0.154866	NM_025912.3
ILMN_2813224	Metrnl	0.66735	0.00033775	0.0363142	NM_144797.2
ILMN_2617265	Ipo13	0.667481	0.00359583	0.111867	NM_146152.2
ILMN_2994287	Hps3	0.667627	0.00194378	0.0861442	NM_080634.2
ILMN_2911307	Gm347	0.667864	0.00219673	0.0904634	NM_001005420.1
ILMN_1243565	Manba	0.668039	0.0110937	0.184883	NM_027288.2
ILMN_1246758	Os9	0.668099	0.00463163	0.127015	NM_177614.2
ILMN_2981169	Ifit2	0.668191	0.0017934	0.0836388	NM_008332.2
ILMN_2767050	Foxf2	0.668261	0.033254	0.2857	NM_010225.1
ILMN_1226703	Ndor1	0.668439	0.0204476	0.230963	NM_001082476.1
ILMN_1244018	Gng4	0.668527	0.00730932	0.154277	NM_010317.2
ILMN_2690203	R3hdm2	0.668737	0.00877239	0.168288	NM_027900.3
ILMN_2727628	Mdm1	0.668834	0.00755488	0.156763	NM_148922.2
ILMN_1232686	Cryz	0.668882	0.0136215	0.199221	NM_009968.1
ILMN_2981167	Ifit2	0.668928	0.0002093	0.0292305	NM_008332.2
ILMN_1255236	2510003E04Rik	0.668952	0.0119513	0.190661	NM_028197.2
ILMN_2726271	Arr3	0.668955	0.00645042	0.145912	NM_133205.2
ILMN_1248181	Zbtb7a	0.669097	0.00488239	0.130719	NM_010731.3
ILMN_2691680	Cyp4a14	0.669128	0.00943581	0.172333	NM_007822.1
ILMN_2624358	Cyb561d1	0.669151	0.00273775	0.100139
ILMN_2479585	Zfp189	0.669239	0.01939	0.228247	NM_145547.1
ILMN_1246789	Hivep2	0.669377	0.00504529	0.132295	NM_010437.2
ILMN_2896976	2810030E01Rik	0.669424	0.00812797	0.161285	NM_028317.1
ILMN_2768026	Gusb	0.669505	0.0101613	0.178832	NM_010368.1
ILMN_1222917	Ptpn1	0.669677	0.00502334	0.132259	NM_011201.3
ILMN_1241871	Cfl2	0.669693	0.00492651	0.130917	NM_007688.2
ILMN_2896797	Frg1	0.669756	0.0222102	0.238325	NM_013522.1
ILMN_2606660	Card10	0.669827	0.0006702	0.0515631	NM_130859.2
ILMN_2771034	Mfge8	0.669919	0.00046076	0.0435304
ILMN_2616522	Crocc	0.670233	0.0183482	0.222464	NM_172122.1
ILMN_2776485	Accs	0.670395	0.00109635	0.0666028	NM_183220.2
ILMN_2629701	Rcn1	0.670401	0.0110055	0.184436	NM_009037.2
ILMN_2828677	Lgals8	0.67058	0.00174899	0.0829224	NM_018886.2
ILMN_2709935	Syncrip	0.67061	0.0112031	0.185732	NM_019796.4
ILMN_3161013	Hk3	0.670899	0.0139253	0.200736	NM_001033245.3
ILMN_1234301	6030458C11Rik	0.671152	0.00909426	0.170693	NM_029998.2
ILMN_2771735	Lats2	0.6713	0.00894281	0.169472	NM_015771.2
ILMN_2481009	V1rd12	0.671411	0.0239396	0.247357	NM_206872.1
ILMN_2826916	Ptpre	0.671469	0.00082412	0.056879	NM_011212.2
ILMN_2639818	Acan	0.671543	0.0114726	0.1873	NM_007424.2
ILMN_2736478	Doc2b	0.671595	0.0344147	0.289007	NM_007873.2
ILMN_1214508	Olfr203	0.671655	0.00070392	0.0523173	NM_146486.1
ILMN_2591731	Ptprb	0.671801	0.00032775	0.0355368	NM_029928.1
ILMN_1256594	Clcn2	0.671801	0.00306007	0.104567	NM_009900.1
ILMN_3158698	BC046404	0.671824	0.00459039	0.12643	NM_198861.1
ILMN_2764335	Setd3	0.671883	0.00458845	0.12643	NM_028262.2
ILMN_2766455	Lrrc8d	0.671951	0.00081569	0.0568045	NM_178701.2
ILMN_3134607	Trim3	0.672193	0.00119901	0.0698659	NM_018880.2
ILMN_2888448	Ccr6	0.672235	0.0140551	0.200736	NM_009835.2
ILMN_1212997	Xkr5	0.672434	0.00049679	0.0455933	NM_176951.3
ILMN_3009579	Cova1	0.672437	0.00351108	0.110569	NM_145951.2
ILMN_2661340	Slco4a1	0.672671	0.00149066	0.0773718	NM_148933.1
ILMN_1248873	4930595M18Rik	0.672708	0.0465119	0.324154	NM_173435.2
ILMN_2659317	E130306D19Rik	0.672739	0.00137713	0.0752632	XM_131404.3
ILMN_2990152	Dclk2	0.673192	0.0105461	0.180428	NM_027539.3
ILMN_1244147	Ak3	0.673349	0.00273795	0.100139	NM_021299.1
ILMN_2652482	Dfna5h	0.673388	0.00247948	0.0953821	NM_018769.3
ILMN_1213001	Tmc6	0.673441	0.00069916	0.0522275	NM_145439.1
ILMN_1243329	Dab2	0.673523	0.00135405	0.0752632	NM_023118.1
ILMN_2714385	Fancm	0.67369	0.0320373	0.281907	NM_178912.3
ILMN_2764923	Ormdl2	0.67384	0.0130029	0.196435	NM_024180.3
ILMN_2776619	Ltbp3	0.673884	0.00143011	0.0762441	NM_008520.2
ILMN_2947234	Cbx7	0.674099	0.0204425	0.230963	NM_144811.3
ILMN_2746425	Slc35b4	0.67413	0.00042144	0.041335	NM_021435.3
ILMN_2595519	Lig1	0.674171	0.00234153	0.092742	NM_010715.2
ILMN_2805719	B3galnt1	0.674223	0.00509997	0.13278	NM_020026.2
ILMN_2596693	Slc35f5	0.67436	0.0339946	0.287982	NM_028787.2
ILMN_1259559	H1f0	0.67438	0.0352678	0.292644	NM_008197.3
ILMN_1224487	Ddx26b	0.674464	0.00094869	0.0620413	NM_172779.1
ILMN_2706755	Foxd1	0.674627	0.00723293	0.153911	NM_008242.1
ILMN_2949380	Thsd7b	0.674647	0.00316147	0.1064	NM_172485.2
ILMN_2614752	Elovl6	0.674705	0.00219867	0.0904634	NM_130450.2
ILMN_2964511	Pdcl3	0.675134	0.00806267	0.160647	NM_026850.2
ILMN_1221750	Mycl1	0.675201	0.00335945	0.109276	NM_008506.2
ILMN_2669493	Bsnd	0.675384	0.00261742	0.0980465	NM_080458.2
ILMN_2819530	D15Ertd682e	0.675434	0.00791311	0.160113	NM_028003.1
ILMN_2702374	Ppm1e	0.675479	0.00136462	0.0752632	NM_177167.4
ILMN_3078306	Cyb561d1	0.67555	0.0128772	0.195686	NM_001081320.1
ILMN_2628488	Pick1	0.675657	0.0186721	0.224319	NM_008837.2
ILMN_1244819	Spg20	0.675738	0.00069189	0.0519522
ILMN_2627041	Cx3cl1	0.676154	0.00642783	0.14553	NM_009142.3
ILMN_2688262	Csf2rb	0.676255	0.0424702	0.314331	NM_007780.3
ILMN_2439341	Vars	0.676279	0.00377388	0.115038	NM_011690.2
ILMN_2879848	St3gal3	0.676285	0.0149882	0.205085	NM_009176.2
ILMN_2928599	Siglech	0.676288	0.0274848	0.261972	NM_178706.2
ILMN_2615559	Dab2ip	0.676575	0.00532192	0.135942	NM_001001602.1
ILMN_2640583	Aqp6	0.676794	0.0144613	0.202342	NM_175087.4
ILMN_2681906	Copa	0.676822	0.0018063	0.0837343	NM_009938.3
ILMN_2692421	Ciz1	0.676919	0.00229468	0.0917053	NM_028412.1
ILMN_2834677	Wipi1	0.676999	0.00305757	0.104567	NM_145940.2
ILMN_1245079	Adssl1	0.677202	0.00378625	0.115116	NM_007421.1
ILMN_2841289	Tnfaip2	0.677274	0.00289283	0.102283	NM_009396.1
ILMN_1216689	Aplp2	0.6773	0.00173056	0.0828927	NM_009691.2
ILMN_1231520	Trpv4	0.677671	0.00167143	0.0811924	NM_022017.1
ILMN_1240353	Serpinb10	0.677674	0.0424112	0.313984	NM_198028.2
ILMN_1235785	Traf7	0.677695	0.00612911	0.143051	NM_153792.1
ILMN_2759484	C3	0.677947	0.0172178	0.215889	NM_009778.1
ILMN_2939367	Zfp608	0.678021	0.010015	0.177732	NM_175751.3
ILMN_3026635	Sox12	0.678063	0.00162102	0.0808606	NM_011438.2
ILMN_1236133	Tpcn2	0.67809	0.00209918	0.0888677	NM_146206.4
ILMN_1254943	Gdpd5	0.678253	0.00903894	0.170476	NM_201352.2
ILMN_2704637	Mdfic	0.678512	0.0151293	0.205703	NM_175088.3
ILMN_2732576	Pml	0.678633	0.00025221	0.0311737	NM_008884.4
ILMN_1218761	Lzts2	0.67904	0.00420847	0.121391	NM_145503.1
ILMN_2783107	Sly	0.679177	0.00237045	0.0934255	NM_201530.1
ILMN_2508433	Tpr	0.679232	0.0212543	0.235014	NM_133780.2
ILMN_1248003	P2rx7	0.679284	0.00874423	0.168284	NM_001038845.2
ILMN_2855334	Gusb	0.67974	0.00184141	0.0844695	NM_010368.1
ILMN_2675249	Slc35c1	0.67984	0.00337413	0.109439	NM_145832.3
ILMN_2870410	Cpsf3	0.679907	0.0110052	0.184436	NM_018813.2
ILMN_1227366	Dera	0.679911	0.0198196	0.229003	NM_172733.1
ILMN_1247108	Wnt16	0.679916	0.00266095	0.0989558	NM_053116.3
ILMN_2899041	Mmp3	0.680071	0.00605633	0.142879	NM_010809.1
ILMN_2672624	Hcn2	0.680138	0.0128619	0.195668	NM_008226.2
ILMN_2691286	Zfp329	0.680145	0.0244843	0.249771	NM_026046.3
ILMN_2998593	Mff	0.680212	0.00325757	0.107524	NM_029409.2
ILMN_3131197	Repin1	0.680249	0.00508877	0.13272	NM_175099.3
ILMN_2451248	Tmem30b	0.680254	0.0165276	0.212567	NM_178715.3
ILMN_1258086	Setd1b	0.680274	0.00140443	0.076091	NM_001040398.1
ILMN_3093626	Porcn	0.680467	0.0112255	0.185749	NM_145908.1
ILMN_2689187	Ahdc1	0.680727	0.00062748	0.0504544	NM_146155.3
ILMN_1231471	Zfp94	0.680807	0.00355684	0.1116	NM_009568.2
ILMN_2450096	Zfp30	0.680839	0.00218947	0.0904634	NM_013705.1
ILMN_2687372	Hectd3	0.680858	0.00576984	0.140435	NM_175244.3
ILMN_1235583	Saps3	0.681012	0.0157048	0.208993	NM_029456.1
ILMN_2985987	Slc45a2	0.68133	0.013084	0.19685	NM_053077.2
ILMN_1248796	Igsf11	0.681365	0.00229372	0.0917053	NM_170599.2
ILMN_2623064	Snx24	0.68137	0.00051149	0.0462697	NM_029394.3
ILMN_1231231	Tas2r110	0.681461	0.0284151	0.26649	NM_199155.2
ILMN_2649291	Lip1	0.681651	0.00294417	0.102794	NM_021460.1
ILMN_2829330	Hexb	0.68168	0.0048798	0.130719	NM_010422.1
ILMN_2764846	Tcfap2a	0.682101	0.00101524	0.0637862	NM_011547.2
ILMN_2782842	BC050811	0.682115	0.0222267	0.238325	NM_178418.2
ILMN_2595863	Chst10	0.682171	0.00820387	0.161917	NM_145142.2
ILMN_2648455	Nfatc1	0.682207	0.00070443	0.0523173	NM_198429.1
ILMN_1223998	Cpne1	0.682219	0.00887989	0.169152	NM_170590.1
ILMN_2771260	Hnrnpd	0.682312	0.00564892	0.139042	NM_001077267.1
ILMN_3096267	Glrx2	0.682334	0.00406939	0.119872	NM_001038593.1
ILMN_1251236	Fbxw8	0.682383	0.00343288	0.109993	NM_172721.2
ILMN_1248522	Wdr40a	0.682422	0.0378097	0.30006	NM_026893.2
ILMN_2591777	Tmem49	0.682496	0.00414959	0.12088	NM_029478.3
ILMN_3003324	Dnaja2	0.682657	0.0044763	0.125298	NM_019794.1
ILMN_1213645	AI467606	0.682785	0.00290087	0.102283	NM_178901.3
ILMN_2710419	Plec1	0.682938	0.00787994	0.159722	NM_201393.1
ILMN_2989955	Bmp1	0.682949	0.00760991	0.15707	NM_009755.2
ILMN_2641828	Uchl5ip	0.683338	0.0369978	0.298677	NM_207104.1
ILMN_1220563	Med1	0.683467	0.0104661	0.18038	NM_134027.2
ILMN_2861787	Tmem49	0.683554	0.00621699	0.143851	NM_029478.2
ILMN_2696413	Gabrb2	0.683776	0.0157546	0.209323	NM_008070.3
ILMN_2701516	Sp3	0.683801	0.0262061	0.256801	NM_001018042.3
ILMN_1214866	Eml1	0.68396	0.00106968	0.0656029	NM_001043335.1
ILMN_1230372	9530002B09Rik	0.684359	0.0328506	0.284497	NM_023865.3
ILMN_2636169	Limk2	0.684402	0.00149136	0.0773718	NM_001034030.1
ILMN_1222101	Tdp1	0.684449	0.00165129	0.0808606	NM_028354.3
ILMN_2650774	Mtif2	0.684449	0.0332905	0.285918	NM_133767.2
ILMN_2705570	Fam119a	0.684467	0.0165542	0.212804	NM_025964.3
ILMN_1230505	2810055F11Rik	0.684619	0.0286895	0.26789	NM_026038.2
ILMN_2709240	Cpt1b	0.684837	0.0123407	0.192625	NM_009948.1
ILMN_2840430	Fam20a	0.684956	0.00294107	0.102794	NM_153782.1
ILMN_1226540	Agpat3	0.68497	0.0276017	0.262564	NM_053014.3
ILMN_2912170	Trmt2b	0.685092	0.00770424	0.15794	NM_172540.1
ILMN_2757569	Eno3	0.685198	0.00108884	0.0663033	NM_007933.2
ILMN_1248465	Zcchc3	0.685268	0.00056124	0.0475812	NM_175126.3
ILMN_1212693	Snx33	0.685316	0.00493567	0.131025	NM_175483.5
ILMN_2846254	Pgpep1	0.685384	0.00064069	0.050845	NM_023217.2
ILMN_1238287	Crbn	0.685485	0.0446983	0.319948	NM_021449.1
ILMN_2616618	Slc45a2	0.685662	0.0141593	0.200922	NM_053077.3
ILMN_2895177	Epm2aip1	0.685772	0.00195012	0.0862516	NM_175266.2
ILMN_1254540	Crbn	0.685816	0.00239098	0.0939463	NM_021449.2
ILMN_3000116	Ttf2	0.686083	0.0028972	0.102283	NM_001013026.1
ILMN_2994753	Olfr1137	0.686265	0.0304605	0.27509	NM_001011833.1
ILMN_1232884	Sphk1	0.686279	0.00187256	0.0850161	NM_011451.2
ILMN_2764019	Fcho2	0.686307	0.00194434	0.0861442	NM_172591.2
ILMN_2897328	Zfp777	0.686466	0.0204964	0.231	NM_001081382.1
ILMN_1249590	LOC100041585	0.68652	0.024195	0.248299	XM_001476532.1
ILMN_2638548	Atoh8	0.686648	0.0448823	0.32055	NM_153778.3
ILMN_2939503	Ttc39a	0.686908	0.00715664	0.153441	NM_153392.1
ILMN_2755770	Pou4f2	0.686909	0.0191152	0.226674	NM_138944.2
ILMN_1219936	Eml5	0.687067	0.0327502	0.284279	NM_178409.2
ILMN_2826947	Zfyve19	0.687089	0.00972751	0.175378	NM_028054.1
ILMN_1235179	Golph3l	0.687343	0.00579352	0.140435	NM_146133.2
ILMN_2605872	Tbpl1	0.68754	0.0450102	0.321013	NM_011603.4
ILMN_1212975	Wdr23	0.687787	0.0032219	0.106968	NM_133734.2
ILMN_1259775	Hnrpu	0.687848	0.0230544	0.242906	NM_016805.1
ILMN_2628708	Depdc1b	0.687884	0.0014597	0.0764994	NM_178683.4
ILMN_1235488	Garnl3	0.68792	0.0035002	0.110569	NM_178888.4
ILMN_3001398	Sall3	0.687921	0.0020364	0.0876239	NM_178280.3
ILMN_2493067	Zranb3	0.687964	0.00240584	0.0939559	NM_027678.2
ILMN_2858938	Slc25a27	0.688204	0.00855431	0.165864	NM_028711.1
ILMN_2444411	Tnxb	0.688236	0.0237236	0.245817	NM_031176.1
ILMN_2740678	Slamf6	0.688265	0.0246651	0.250819	NM_030710.2
ILMN_2593457	Syt8	0.688299	0.0340467	0.288145	NM_018802.4
ILMN_2668236	Dos	0.688311	0.00526757	0.135091	NM_015761.2
ILMN_2700460	Odf2l	0.688413	0.0167377	0.213502	NM_025714.2
ILMN_2841032	Gpatch2	0.688453	0.00053452	0.0468507	NM_026367.3
ILMN_2739486	LOC100048056	0.688579	0.0203913	0.230795	XR_034510.1
ILMN_2740268	Otub2	0.688724	0.00103136	0.0644693	NM_026580.3
ILMN_2729052	Arpm1	0.688771	0.02709	0.260163	NM_029690.2
ILMN_2662996	Sfrs12	0.688853	0.0371628	0.299126	NM_172592.2
ILMN_1232261	Ctnnal1	0.688911	0.00066874	0.0515631	NM_018761.2
ILMN_2417982	V1rd17	0.688924	0.0294781	0.271116	NM_207545.1
ILMN_2603888	Ttc39a	0.689179	0.00620732	0.143851	NM_153392.1
ILMN_2734212	Cd1d1	0.689182	0.00447	0.125298	NM_007639.2
ILMN_2591127	EG277333	0.6894	0.0462632	0.323314	NR_003623.1
ILMN_1259943	LOC100045958	0.689419	0.0101879	0.178863	XM_001475407.1
ILMN_1214511	Ern2	0.689664	0.00192084	0.0858431	NM_012016.2
ILMN_2660862	Sepn1	0.689928	0.00186545	0.0849937	NM_029100.2
ILMN_2755008	Nfkbiz	0.689967	0.0108589	0.183458	NM_030612.2
ILMN_2631771	Cenpb	0.690019	0.0321732	0.282554	NM_007682.2
ILMN_1253560	Olfr1079	0.690127	0.0496088	0.333052	NM_146407.1
ILMN_2634338	1110002B05Rik	0.690216	0.00234466	0.092742	NM_134054.2
ILMN_2666279	Arrdc3	0.690312	0.00189504	0.0852823	NM_178917.2
ILMN_2682207	Elovl3	0.690499	0.0466932	0.324203	NM_007703.1
ILMN_2620844	Clp1	0.69051	0.0211939	0.23475	NM_133840.2
ILMN_1241333	Tm7sf2	0.690662	0.0289455	0.268763	NM_028454.2
ILMN_1257666	Tspan14	0.690897	0.00180243	0.0837343	NM_145928.1
ILMN_1233864	Ptgs1	0.691134	0.00603721	0.142596	NM_008969.3
ILMN_1252076	Lyz2	0.691171	0.0344103	0.289007	NM_017372.3
ILMN_1220100	Ywhae	0.691199	0.0261614	0.256788	NM_009536.3
ILMN_1251301	Klc4	0.691291	0.00176904	0.0834232	NM_029091.2
ILMN_1216538	Bin3	0.691381	0.0242867	0.2487	NM_021328.3
ILMN_2698350	Olfr982	0.69142	0.0274334	0.261871	NM_146854.1
ILMN_3090756	1700029H14Rik	0.691536	0.00398869	0.118631	NM_025601.2
ILMN_2643915	Etv1	0.691685	0.0403122	0.308284	NM_007960.3
ILMN_2468617	Med12	0.691716	0.0070689	0.153291	NM_021521.2
ILMN_3114124	Hsd3b7	0.691795	0.00090295	0.0607408	NM_133943.2
ILMN_1217473	5830433M19Rik	0.691818	0.0297368	0.272229	NM_026368.1
ILMN_2788613	Olfr1282	0.691833	0.0218137	0.237046	NM_146907.1
ILMN_2490145	V1rc14	0.691963	0.0364037	0.296221	NM_134169.1
ILMN_1238520	Clk2	0.692	0.00346181	0.110507	NM_007712.2
ILMN_1231952	LOC100044101	0.692082	0.00255005	0.0966498	XM_001472383.1
ILMN_2438303	Ttk	0.692227	0.00264322	0.0985817	NM_009445.1
ILMN_2480543	Vamp1	0.692305	0.00321957	0.106968	NM_001080557.1
ILMN_2602486	Rabepk	0.692313	0.0123534	0.192625	NM_145522.3
ILMN_3154335	Cntd1	0.692689	0.0120945	0.191094	NM_026562.1
ILMN_1243890	Recql5	0.692779	0.0141029	0.200742	NM_130454.1
ILMN_2910230	Rspo2	0.692784	0.00179055	0.0836388	NM_172815.1
ILMN_2647084	Pcmtd2	0.692833	0.024184	0.248295	NM_153594.2
ILMN_2945633	Olfr1086	0.692883	0.0166038	0.21283	NM_146592.1
ILMN_1226985	Scamp2	0.692959	0.00144429	0.0763659	NM_022813.2
ILMN_3161105	Ahnak2	0.693054	0.0206633	0.231871	NM_001033476.1
ILMN_2971559	Eef1a2	0.693202	0.0303212	0.274354	NM_007906.2
ILMN_2588308	Hltf	0.693232	0.00673659	0.149104	NM_009210.2
ILMN_2591861	Olfr690	0.693534	0.0462486	0.3233	NM_020290.1
ILMN_2672442	Ccna2	0.693656	0.0280553	0.264542	NM_009828.1
ILMN_2687745	Pnpla2	0.69374	0.00603743	0.142596	NM_025802.2
ILMN_2702540	Chka	0.693762	0.00951021	0.173199	NM_013490.3
ILMN_2666526	Sema7a	0.69377	0.0158885	0.21007	NM_011352.2
ILMN_2752966	Tlr4	0.693846	0.00716088	0.153441	NM_021297.2
ILMN_2687032	Fbxo31	0.693861	0.0457033	0.322047	NM_133765.2
ILMN_3151840	Ppm1m	0.693916	0.00423358	0.12154	NM_026447.2
ILMN_2754074	Laptm4b	0.693945	0.00992162	0.177422	NM_033521.3
ILMN_1254878	Eif4e3	0.693956	0.00266978	0.0990587	NM_025829.4
ILMN_1217842	Bace1	0.694021	0.00341343	0.109643	NM_011792.4
ILMN_1222356	1110067D22Rik	0.694145	0.00333633	0.108799	NM_173752.3
ILMN_1246120	Zfand6	0.694342	0.00163783	0.0808606	NM_022985.5
ILMN_2990456	Vipr1	0.694346	0.033239	0.2857	NM_011703.2
ILMN_2477870	Vit	0.694377	0.0220795	0.238076	NM_028813.1
ILMN_1255779	Tbc1d8	0.694393	0.0391746	0.304881	NM_018775.3
ILMN_2748934	Chrdl2	0.694453	0.0377284	0.300049	NM_133709.2
ILMN_3163206	Fbxo40	0.694478	0.0133306	0.198009	NM_001037321.1
ILMN_3151917	Pigc	0.69451	0.0352944	0.292644	NM_026078.2
ILMN_2877059	LOC639396	0.694524	0.00726349	0.153911	NM_001039251.1
ILMN_1242613	Bahcc1	0.694689	0.0216369	0.236671	NM_198423.2
ILMN_1240615	Olfm1	0.694692	0.00573183	0.140277	NM_019498.2
ILMN_3139771	Crbn	0.694736	0.00144852	0.0764323	NM_021449.2
ILMN_2635367	Shcbp1	0.694775	0.0195491	0.229003	NM_011369.2
ILMN_1238823	Olfr161	0.69494	0.0258328	0.256006	NM_146860.1
ILMN_2911781	Kif18a	0.694978	0.0123468	0.192625	NM_139303.1
ILMN_2737758	Ptprs	0.695043	0.0282159	0.2653	NM_011218.1
ILMN_1229661	Mzf1	0.695179	0.0128677	0.195668	NM_145819.1
ILMN_3038134	Olfr1206	0.695207	0.00495457	0.131173	NM_001001810.2
ILMN_2743133	Bcar1	0.695217	0.0071882	0.153673	NM_009954.2
ILMN_2802687	Col5a2	0.695255	0.0250547	0.252284	NM_007737.2
ILMN_2612325	4931406C07Rik	0.695309	0.0105264	0.180428	NM_133732.2
ILMN_2725853	Cdx2	0.695476	0.00130625	0.07345	NM_007673.3
ILMN_2754377	Pde1a	0.695476	0.00462034	0.126847	NM_016744.3
ILMN_1217815	Cacnb2	0.69554	0.0163759	0.212165	NM_023116.3
ILMN_2642671	Cnot6l	0.695697	0.00093338	0.0618169	NM_178854.3
ILMN_2703720	Bclaf1	0.696167	0.0344922	0.289121	NM_153787.2
ILMN_1234107	Ttll1	0.696307	0.0158673	0.20996	NM_178869.3
ILMN_2732782	Krt86	0.696312	0.0408554	0.309511	NM_010667.2
ILMN_2806290	Kbtbd4	0.696327	0.00566716	0.139358	NM_025991.1
ILMN_1243679	Cep55	0.696468	0.00378985	0.115116	NM_028760.1
ILMN_2961165	Ttl	0.696481	0.0263327	0.256801	NM_027192.1
ILMN_2706462	Il12a	0.696519	0.00702821	0.152795	NM_008351.1
ILMN_2675029	Slc4a3	0.696697	0.00613804	0.14313	NM_009208.2
ILMN_2645613	Cc2d1a	0.696718	0.0318828	0.281619	NM_145970.1
ILMN_2998630	Glt8d1	0.696783	0.0165752	0.21283	NM_029626.1
ILMN_1216368	B3gnt5	0.696985	0.00612791	0.143051	NM_054052.2
ILMN_1238609	Rspry1	0.697202	0.00244741	0.0947156	NM_026274.3
ILMN_2733915	Pde10a	0.697599	0.0110641	0.184633	NM_011866.2
ILMN_2854036	Zfp553	0.697634	0.00648133	0.146483	NM_146201.1
ILMN_2738522	Gfra4	0.697959	0.0114374	0.186924	NM_020014.1
ILMN_2688236	Atp2a3	0.698046	0.0381854	0.300955	NM_016745.2
ILMN_2718591	Olfr1010	0.698077	0.0302508	0.274276	NM_207149.2
ILMN_3009702	4921521F21Rik	0.698205	0.0270762	0.260163	NM_027582.1
ILMN_2996683	Pvrl2	0.698221	0.0391629	0.304881	NM_008990.2
ILMN_2743991	Scyl1bp1	0.698258	0.0132502	0.19749	NM_178883.5
ILMN_1235962	Hook2	0.698402	0.0336437	0.28765	NM_133255.1
ILMN_1219065	Ereg	0.698543	0.0322631	0.282958	NM_007950.1
ILMN_2966104	Htra1	0.698671	0.00150245	0.0773718	NM_019564.1
ILMN_1242687	Alg13	0.698909	0.0254108	0.254314	NM_026247.1
ILMN_2645100	Olfr448	0.699004	0.00802818	0.160647	NM_146273.1
ILMN_2844969	A130023I24Rik	0.69904	0.00760838	0.15707	NM_177194.2
ILMN_2891085	AB182283	0.69905	0.0327124	0.284279	NM_001081652.1
ILMN_2706268	Scara3	0.699449	0.0015351	0.0787374	NM_172604.3
ILMN_2925196	Aqr	0.699589	0.0146899	0.203764	NM_009702.1
ILMN_1221028	Herc3	0.699604	0.0141739	0.200971	NM_028705.2
ILMN_1243812	Plekha3	0.699633	0.00781305	0.158964	NM_031256.2
ILMN_3140394	Olfr432	0.699734	0.049499	0.332699	NM_146716.1
ILMN_1248106	Mapk12	0.699768	0.0148535	0.204725	NM_013871.2
ILMN_2921215	Akr1c14	0.699832	0.0155418	0.207711	NM_134072.1
ILMN_2641150	LOC677144	0.699843	0.0023072	0.0920622	XM_001004138.1
ILMN_2724942	Ptgis	0.699847	0.0322394	0.282875	NM_008968.3
ILMN_2607196	0910001A06Rik	0.699901	0.00174514	0.0828927	NM_144846.4
ILMN_2681492	Lztr1	0.699936	0.00556701	0.138352	NM_025808.3
ILMN_2598805	Rhbdl3	0.699978	0.00622722	0.143851	NM_139228.2
ILMN_3114641	Pik3r1	0.700051	0.00602209	0.142596	NM_001077495.1
ILMN_2613219	Dub2	0.700195	0.00397696	0.118631	NM_010089.3
ILMN_2776056	Rassf3	0.700312	0.00171633	0.0827475	NM_138956.3
ILMN_2818678	Tdrd7	0.70035	0.0010533	0.0653725	NM_146142.1
ILMN_2617797	Pdcl2	0.700423	0.011617	0.188682	NM_023508.5
ILMN_2766105	Mfsd7a	0.700645	0.0161038	0.211908	NM_172883.2
ILMN_2724595	Spata6	0.700718	0.00408507	0.120108	NM_026470.3
ILMN_2616202	Olfr114	0.700726	0.0234895	0.24537	NM_146287.1
ILMN_1220834	Camta2	0.70073	0.00183368	0.0844276	NM_178116.3
ILMN_2948241	5033413D22Rik	0.700756	0.0234193	0.245056	NM_029493.2
ILMN_2930850	6330409N04Rik	0.700801	0.0311115	0.277691	NM_025697.1
ILMN_2591469	Rhebl1	0.700821	0.0176698	0.21904	NM_026967.3
ILMN_2717749	Pde1a	0.701045	0.0029175	0.102283	NM_016744.3
ILMN_1227857	Msra	0.701045	0.0159582	0.210639	NM_026322.3
ILMN_2589318	Pou6f1	0.701102	0.00929207	0.171432	NM_010127.3
ILMN_2697174	Trrap	0.701305	0.0259541	0.256445	NM_001081362.1
ILMN_2786950	Sfrs15	0.701449	0.0339356	0.287791	NM_178923.3
ILMN_2588911	Map3k4	0.701525	0.0222308	0.238325	NM_011948.2
ILMN_1217123	Ikzf2	0.701617	0.0178726	0.2204	NM_011770.3
ILMN_2898381	Olfr1178	0.701626	0.0457723	0.322338	NM_001011868.1
ILMN_1243722	Prosapip1	0.701646	0.00629374	0.144452	NM_197945.2
ILMN_1224373	Pan3	0.701869	0.0130578	0.196802	NM_028291.3
ILMN_2699052	Nrn1	0.701968	0.00049329	0.045434	NM_153529.1
ILMN_2901312	Anapc2	0.702018	0.00998593	0.177584	NM_175300.2
ILMN_2714534	Map2k1	0.702037	0.0313814	0.279148	NM_008927.3
ILMN_3161021	Prkra	0.702191	0.00233798	0.092742	NM_011871.2
ILMN_1221657	Brca1	0.702223	0.0298501	0.272683	NM_009764.2
ILMN_2827162	Plxdc1	0.702246	0.0295724	0.271304	NM_028199.2
ILMN_2643177	Dnajc11	0.70237	0.00496472	0.131173	NM_172704.2
ILMN_2899788	Rgl2	0.702389	0.0011213	0.0676389	NM_009059.2
ILMN_1237034	AU040320	0.70256	0.00165817	0.0808606	NM_133886.2
ILMN_2451360	Ube2b	0.702578	0.0435638	0.316946	NM_009458.3
ILMN_1212619	Mfap3l	0.702613	0.0162844	0.211986	NM_027756.3
ILMN_1230558	Twist2	0.7027	0.0189934	0.226105	NM_007855.1
ILMN_2899022	A930025D01Rik	0.702743	0.00319107	0.106633	NM_178762.2
ILMN_2738156	BC039093	0.703181	0.00141809	0.076091	XM_131700.4
ILMN_1257907	Sh2d1b2	0.703203	0.0126201	0.194656	NM_001033499.1
ILMN_2640368	Nox3	0.703266	0.0466276	0.324203	NM_198958.2
ILMN_1216763	Brd8	0.703313	0.0305492	0.275317	NM_030147.2
ILMN_2998738	EG381438	0.703316	0.0338969	0.287791	NM_198657.1
ILMN_1222009	Gab1	0.703414	0.0008708	0.0593556	NM_021356.2
ILMN_1228970	Rhobtb2	0.703601	0.00577534	0.140435	NM_153514.4
ILMN_2628053	Wdr45l	0.70391	0.0313894	0.279148	NM_025793.2
ILMN_2686721	Tap2	0.704074	0.0330528	0.285306	NM_011530.2
ILMN_2788574	Gmip	0.704133	0.00259554	0.0976539	NM_198101.1
ILMN_2768482	C130038G02Rik	0.704141	0.00223299	0.0904837	NM_029920.5
ILMN_1256012	Zfp521	0.704163	0.00325863	0.107524	NM_181326.3
ILMN_1231971	Zmym5	0.704213	0.00744325	0.155872	NM_144842.3
ILMN_2594899	Med26	0.704435	0.00467271	0.127383	NM_027485.2
ILMN_2692733	Tmem117	0.704676	0.00117202	0.0692357	NM_178789.4
ILMN_2686047	Klhl2	0.704709	0.0217527	0.236856	NM_178633.2
ILMN_2668178	Fam109a	0.704826	0.0151186	0.205703	NM_175474.3
ILMN_2466655	2610020C11Rik	0.704964	0.00359352	0.111867
ILMN_1238680	Gopc	0.705009	0.0112025	0.185732	NM_053187.2
ILMN_2732801	Rttn	0.705018	0.0150417	0.205381
ILMN_2953513	Aldh3b1	0.705328	0.00991412	0.177412	NM_026316.2
ILMN_1232170	Creld1	0.705381	0.00120531	0.0699162	NM_133930.1
ILMN_2620037	Tmco6	0.705715	0.0323165	0.283136	NM_028036.3
ILMN_2697615	Mapk12	0.705738	0.0181141	0.22113	NM_013871.2
ILMN_2642975	Cyp2d26	0.705945	0.0226829	0.24106	NM_029562.2
ILMN_2634169	Cldn19	0.705949	0.0164253	0.212241	NM_153105.3
ILMN_1250816	Apeh	0.706113	0.00097573	0.0628405	NM_146226.1
ILMN_2998406	2610305D13Rik	0.706275	0.0255969	0.254704	NM_145078.1
ILMN_2497190	Bmf	0.706283	0.00887882	0.169152
ILMN_2746738	Htra1	0.706465	0.00471437	0.127715	NM_019564.2
ILMN_2914416	Ncstn	0.706513	0.0304189	0.274947	NM_021607.2
ILMN_2774690	LOC677317	0.706595	0.00074907	0.0540699	XM_001004685.1
ILMN_2643150	Dhx32	0.706622	0.00225356	0.0905569	NM_133941.2
ILMN_2692799	Prpf39	0.706634	0.0155334	0.207711	NM_177806.2
ILMN_2658312	Sp8	0.706719	0.00392975	0.117833	NM_177082.3
ILMN_2697632	Serpinb9b	0.706822	0.0254146	0.254314	NM_011452.2
ILMN_2657280	Mthfr	0.706865	0.0448701	0.32055	NM_010840.2
ILMN_2717172	Dph3	0.706935	0.00202208	0.0874126	NM_001047433.1
ILMN_2685506	Gje1	0.707042	0.0374677	0.299505	NM_080450.4
ILMN_2676463	Gulp1	0.707223	0.022677	0.24106	NM_028450.2
ILMN_2684388	1700034H14Rik	0.707615	0.00741687	0.155763	NM_025969.3
ILMN_2633439	Jam3	0.707634	0.0121853	0.191458	NM_023277.3
ILMN_2994806	H2afj	0.707735	0.0497318	0.33367	NM_177688.2
ILMN_2647921	Kif1b	0.707783	0.0112619	0.185868	NM_207682.2
ILMN_1216663	DXBwg1396e	0.707833	0.00834132	0.16325	NM_029836.1
ILMN_2617468	Chac1	0.707907	0.00070746	0.0523907	NM_026929.3
ILMN_2836924	Wdr45	0.707981	0.00725426	0.153911	NM_172372.1
ILMN_2628892	Pfkm	0.708121	0.00174168	0.0828927	NM_021514.3
ILMN_2462791	Zfp322a	0.708212	0.0375894	0.29975	NM_172586.2
ILMN_2972478	Nlgn2	0.708525	0.0145068	0.202489	NM_198862.2
ILMN_2421220	Brwd1	0.708527	0.0031345	0.106263	NM_145125.2
ILMN_2675464	Ankrd17	0.708597	0.0249019	0.25203	NM_198010.2
ILMN_2674060	Iws1	0.708652	0.019797	0.229003	NM_173441.2
ILMN_1227242	Papd4	0.708775	0.0256022	0.254704	NM_133905.2
ILMN_2904617	Klhl4	0.708815	0.0216334	0.236671	NM_172781.1
ILMN_2475864	Ubp1	0.709062	0.00222473	0.0904837
ILMN_2623280	Osmr	0.709191	0.00092431	0.0615283	NM_011019.1
ILMN_1228663	Riok2	0.709199	0.0125629	0.194007	NM_025934.1
ILMN_1239239	Ptgs1	0.709284	0.0191077	0.226674	NM_008969.3
ILMN_2510714	Zhx1	0.709648	0.00634385	0.144864	NM_009572.3
ILMN_2904641	Snora65	0.709789	0.00741929	0.155763	NR_002898.1
ILMN_2988480	Slc15a2	0.709797	0.0290275	0.26907	NM_021301.1
ILMN_2955362	Appbp1	0.7098	0.0268421	0.259211	NM_144931.1
ILMN_1226497	Ift80	0.709946	0.0374157	0.299505	NM_026641.1
ILMN_2909378	Mapre2	0.709946	0.00699838	0.152647	NM_153058.2
ILMN_2616926	Slc24a2	0.709998	0.0253641	0.254095	NM_172426.2
ILMN_2732696	Lrrc29	0.710042	0.023437	0.24512	NM_177449.2
ILMN_1256578	1100001I19Rik	0.710214	0.0442269	0.318946	NM_172920.1
ILMN_2615468	Fgfr1op2	0.710265	0.0109048	0.183518	NM_026218.2
ILMN_1254000	Ube2j1	0.710278	0.0236987	0.245817	NM_019586.3
ILMN_2725548	Pqlc2	0.710291	0.0166168	0.21283	NM_145384.1
ILMN_3064494	Gprasp1	0.710316	0.00594029	0.14213	NM_026081.5
ILMN_2953751	Sec14l1	0.710513	0.00083344	0.0571118	NM_028777.1
ILMN_2659036	Npc1l1	0.710542	0.0108463	0.183367
ILMN_2736153	Map3k11	0.710548	0.00713349	0.153441	NM_022012.3
ILMN_2974611	Tapbpl	0.710581	0.00207001	0.088136	NM_145391.1
ILMN_2473505	Ugt2b5	0.71081	0.0395525	0.305955	NM_009467.1
ILMN_2828427	Llgl1	0.710861	0.0055377	0.138275	NM_008502.1
ILMN_3099751	Prmt2	0.710892	0.00354712	0.111431	NM_001077638.1
ILMN_2632389	Fbxo22	0.710895	0.0276184	0.262564	NM_028049.2
ILMN_2807449	Snx21	0.710969	0.0102826	0.17931	NM_133924.2
ILMN_1231930	Tesk1	0.710979	0.0063477	0.144864	NM_011571.2
ILMN_2750588	Tmem132a	0.711124	0.00664859	0.147793	NM_133804.2
ILMN_1243385	Itpr2	0.711176	0.0296271	0.271709	NM_010586.1
ILMN_1242474	Rab3il1	0.711221	0.0269116	0.259328	NM_144538.2
ILMN_2967622	Gpsm1	0.711259	0.0103152	0.179344	NM_153410.2
ILMN_2641588	Cdh23	0.711271	0.0102565	0.17931	NM_023370.2
ILMN_2791272	Por	0.711293	0.00358993	0.111867	NM_008898.1
ILMN_1219067	A830007P12Rik	0.711328	0.00063026	0.0504544	NM_146115.3
ILMN_3162461	Olfr988	0.71134	0.0147672	0.204237	NM_001011534.1
ILMN_1224093	Llgl2	0.711372	0.00340028	0.109439	NM_145438.2
ILMN_2959253	6030429G01Rik	0.711402	0.0261722	0.256796	NM_001033548.1
ILMN_1225597	Cops7b	0.712012	0.0177434	0.219419	NM_172974.2
ILMN_2987862	Per2	0.712244	0.00073269	0.0534698	NM_011066.1
ILMN_1253150	Otud6b	0.712361	0.0222669	0.238513	NM_152812.2
ILMN_2663576	Mic2l1	0.712364	0.00174289	0.0828927	NM_138309.1
ILMN_2835723	Manba	0.712367	0.0065352	0.146796	NM_027288.2
ILMN_2608016	Gclc	0.712405	0.0365318	0.296699	NM_010295.1
ILMN_2811705	Fbxo18	0.712577	0.0133458	0.198026	NM_015792.1
ILMN_2745367	Myo1c	0.712592	0.00607132	0.142879	NM_008659.3
ILMN_2835481	Scgb3a2	0.7128	0.0207188	0.232189	NM_054038.1
ILMN_1225348	Fam102a	0.712809	0.0070167	0.152795	NM_153560.4
ILMN_1216953	Prmt2	0.712926	0.00220024	0.0904634	NM_001077638.1
ILMN_2445166	Vdr	0.713001	0.0128474	0.195668	NM_009504.3
ILMN_2519789	Zfp101	0.713061	0.00506495	0.132468	NM_009542.2
ILMN_2718157	Impa1	0.713066	0.0411303	0.310262	NM_018864.4
ILMN_1238597	Omd	0.713089	0.0354311	0.293039	NM_012050.1
ILMN_3053593	Glipr2	0.713094	0.00277973	0.100891	NM_027450.3
ILMN_2731260	Tmem143	0.713176	0.0157703	0.209323	NM_144801.1
ILMN_2741096	Timp3	0.713513	0.00165826	0.0808606	NM_011595.2
ILMN_2767596	Sav1	0.713716	0.00276034	0.100388	NM_022028.2
ILMN_1240892	Ppp4r1	0.713961	0.0091069	0.170693	NM_146081.1
ILMN_2626864	Pcif1	0.713964	0.0154553	0.207501	NM_146129.3
ILMN_2640718	Nudt3	0.714053	0.0213641	0.235619	NM_019837.2
ILMN_1244821	Fgr	0.714198	0.0349223	0.290608	NM_010208.3
ILMN_1224186	Ica1l	0.714228	0.0429533	0.315537	NM_027407.2
ILMN_2838629	Rccd1	0.71435	0.00933974	0.171922	NM_173445.1
ILMN_1253659	Lamb1-1	0.714382	0.0167792	0.213665	NM_008482.2
ILMN_1228298	Fbxo3	0.714436	0.0289229	0.268763	NM_212433.1
ILMN_1232447	Por	0.714483	0.0080815	0.160647	NM_008898.1
ILMN_2832524	Gpt1	0.714521	0.0121779	0.191458	NM_182805.1
ILMN_2732438	Chrna6	0.714801	0.00304345	0.104567	NM_021369.2
ILMN_2783403	Ptpn12	0.714836	0.00550097	0.137776	NM_011203.2
ILMN_2930680	Lrfn3	0.714894	0.00348593	0.110569	NM_175478.2
ILMN_2597567	LOC100046608	0.714935	0.0216389	0.236671	XM_001476583.1
ILMN_1229698	Fgd4	0.714958	0.0098149	0.175881	NM_139233.1
ILMN_1248740	Sema3f	0.714962	0.0159986	0.211045	NM_011349.3
ILMN_2742599	Nfix	0.714973	0.00165893	0.0808606	NM_010906.2
ILMN_2517060	9630015D15Rik	0.714991	0.00682479	0.15028
ILMN_2487934	Tram1	0.715189	0.00224683	0.0904964	NM_028173.3
ILMN_2665411	Nnmt	0.715325	0.00806198	0.160647	NM_010924.1
ILMN_2879995	Col17a1	0.715373	0.00418551	0.121175	NM_007732.1
ILMN_2642239	Nfkb2	0.715558	0.0293033	0.270185	NM_019408.1
ILMN_2741189	Fchsd1	0.715896	0.0157689	0.209323	NM_175684.4
ILMN_1235362	Csn1s2a	0.715915	0.00564052	0.139042	NM_007785.1
ILMN_2513778	Tmc6	0.716171	0.0091446	0.170884	NM_145439.1
ILMN_1249682	Zfp28	0.716179	0.0204399	0.230963	NM_175247.3
ILMN_2978038	Myh8	0.716254	0.0289762	0.268906	NM_177369.3
ILMN_2707017	Sec14l2	0.716311	0.0135224	0.198968	NM_144520.2
ILMN_2512541	Ube2n	0.716316	0.00536859	0.136186	NM_080560.3
ILMN_2958207	Nsdhl	0.71635	0.00376921	0.115032	NM_010941.3
ILMN_2801171	C030030A07Rik	0.716417	0.045881	0.32259	NM_001039558.2
ILMN_3063340	Ibsp	0.716675	0.0334533	0.286741	NM_008318.1
ILMN_2620637	Olfr1032	0.716695	0.0121858	0.191458	NM_146579.2
ILMN_1223318	4833420G17Rik	0.716894	0.00957605	0.173782	NM_026127.3
ILMN_1260420	Suv420h2	0.716912	0.00826212	0.162194	NM_146177.1
ILMN_2459155	Zfp238	0.716991	0.0037635	0.114995	NM_013915.3
ILMN_1243179	Sec24d	0.717087	0.00781014	0.158964	NM_027135.2
ILMN_2840327	Zfp410	0.717103	0.00450005	0.125557	NM_144833.1
ILMN_2752044	Rgs19	0.717232	0.0113027	0.186195	NM_026446.3
ILMN_2758545	Cldn23	0.717283	0.00787955	0.159722	NM_027998.3
ILMN_1226366	Uck1	0.717404	0.0187343	0.224751	NM_011675.1
ILMN_2878245	Olfr733	0.717642	0.0261358	0.256788	NM_146663.1
ILMN_2937738	Irak2	0.717752	0.0016955	0.0820512	NM_172161.2
ILMN_1234325	Dspp	0.717907	0.0200963	0.22962	NM_010080.2
ILMN_2791644	Reep1	0.718122	0.00369305	0.113789	NM_178608.2
ILMN_2840985	St6galnac5	0.718298	0.0460388	0.322966	NM_012028.2
ILMN_2833772	Ppp5c	0.718336	0.0466417	0.324203	NM_011155.1
ILMN_1253761	Ankrd39	0.718394	0.00119474	0.0697756	NM_026241.3
ILMN_1225674	Eps15l1	0.718462	0.00807807	0.160647	NM_007944.2
ILMN_2650812	Gdi2	0.71873	0.0319197	0.281619	NM_008112.4
ILMN_2721789	Slc12a8	0.718788	0.00463636	0.127015	NM_001083902.1
ILMN_2463951	Trip4	0.718866	0.0173051	0.216499	NM_019797.3
ILMN_2703657	Dld	0.719127	0.0262832	0.256801	NM_007861.3
ILMN_1255053	Plk1	0.719195	0.015892	0.21007	NM_011121.3
ILMN_2982662	Tmem45a	0.719197	0.00637421	0.14534	NM_019631.2
ILMN_2873319	Lypla1	0.71924	0.0230943	0.243107	NM_008866.2
ILMN_2768318	5031408O05Rik	0.719301	0.0342728	0.288687	NM_001033424.2
ILMN_2933138	Pask	0.719301	0.00306667	0.104654	NM_080850.1
ILMN_3125920	Mast2	0.71945	0.016386	0.212165	NM_008641.2
ILMN_2438793	Tmod4	0.719673	0.0151164	0.205703	NM_016712.2
ILMN_3083163	Cp	0.719685	0.00941988	0.172333	NM_007752.2
ILMN_2845272	Klhdc2	0.719738	0.00162163	0.0808606	NM_027117.1
ILMN_1224574	Cdh8	0.719762	0.0314228	0.279306	NM_007667.2
ILMN_2790373	Snn	0.720015	0.00564736	0.139042	NM_009223.2
ILMN_2844370	Ilvbl	0.72004	0.00301882	0.104336	NM_173751.3
ILMN_1257003	Spata7	0.720115	0.00357527	0.111769	NM_178914.3
ILMN_1230693	Mtrf1	0.720141	0.0365533	0.296735	NM_145960.3
ILMN_1219244	Elmo3	0.720222	0.0258598	0.256176	NM_172760.2
ILMN_1222143	Rad17	0.720263	0.0110204	0.18449	NM_011233.2
ILMN_2619172	Mycn	0.720327	0.0154906	0.207632	NM_008709.2
ILMN_1239603	Zdhhc4	0.720375	0.0417396	0.312305	NM_028379.3
ILMN_1228696	Ada	0.720554	0.0269499	0.259569	NM_007398.3
ILMN_1251225	Zfp418	0.720617	0.0113301	0.186216	NM_146179.2
ILMN_2714138	Tasp1	0.720703	0.0110997	0.184883	NM_175225.3
ILMN_1259158	Hexdc	0.720776	0.00844339	0.164745	NM_001001333.1
ILMN_1246690	Cpa3	0.720823	0.0423242	0.313902	NM_007753.1
ILMN_1226607	Cort	0.72084	0.0118128	0.190144	NM_007745.3
ILMN_2644632	Stxbp1	0.720925	0.00257884	0.0971676	NM_009295.1
ILMN_1216099	Tmtc4	0.720977	0.0477744	0.327201	NM_028651.2
ILMN_2717621	Rps15a	0.721071	0.0120423	0.191019	NM_170669.2
ILMN_2717228	D930005D10Rik	0.721112	0.0227749	0.241425	NM_178702.3
ILMN_1258269	Wdr40c	0.721228	0.0171279	0.215436	NM_175539.3
ILMN_2612904	Anks6	0.721303	0.0121205	0.191103	NM_001024136.1
ILMN_1250486	Tmem2	0.721387	0.011233	0.185749	NM_001033759.1
ILMN_2715226	Anxa9	0.721514	0.00794601	0.160464	NM_023628.2
ILMN_2861482	4921523A10Rik	0.721527	0.0171835	0.215889	NM_173449.1
ILMN_1235380	Zfp622	0.72161	0.0392273	0.305184	NM_144523.2
ILMN_1219284	Dnajc1	0.72164	0.0441631	0.318946	NM_007869.2
ILMN_2626028	Srp19	0.721647	0.0394529	0.305621	NM_025527.2
ILMN_1258515	Paip2	0.721673	0.0404325	0.308711	NM_026420.2
ILMN_3065852	Kif5a	0.721873	0.0400605	0.307294	NM_001039000.1
ILMN_2866901	Efemp2	0.722057	0.0141511	0.200922	NM_021474.2
ILMN_2639291	Cln5	0.722115	0.00163096	0.0808606	XM_127882.3
ILMN_2689642	Smc2	0.722228	0.039255	0.305215	NM_008017.3
ILMN_1225363	E430025E21Rik	0.722365	0.00576154	0.140435	NM_153548.2
ILMN_1217822	2210412D01Rik	0.722406	0.00880913	0.168303	NM_133722.1
ILMN_3139952	2010204N08Rik	0.722548	0.0491651	0.331774	NM_001081137.1
ILMN_2751345	Arhgef6	0.722593	0.0423102	0.313902	NM_152801.1
ILMN_2663761	Cpa6	0.722727	0.0233178	0.24457	NM_177834.3
ILMN_1222878	Scaper	0.722772	0.0163136	0.212151	NM_001081341.1
ILMN_2899787	Rgl2	0.722826	0.00437961	0.123946	NM_009059.2
ILMN_2664224	Ephx1	0.723009	0.00211869	0.0891517	NM_010145.2
ILMN_2740949	Syt7	0.723029	0.0105449	0.180428	NM_173068.1
ILMN_2985836	Fam115c	0.723219	0.00832254	0.163006	NM_146174.1
ILMN_2616565	Slc2a3	0.723235	0.00801598	0.160647	NM_011401.3
ILMN_2765366	Olfr5	0.723269	0.02975	0.272253	NM_146914.1
ILMN_2792143	Cd59b	0.723492	0.0342405	0.288687	NM_181858.1
ILMN_2755352	Olfr1228	0.723551	0.0374681	0.299505	NM_146971.1
ILMN_1242471	Atp9b	0.723571	0.0380998	0.300814	NM_015805.2
ILMN_1225909	Pnliprp1	0.723711	0.0215882	0.236569	NM_018874.2
ILMN_1221852	Tmem118	0.72376	0.0371479	0.299126	NM_172998.2
ILMN_2969032	Spred2	0.723789	0.0112615	0.185868	NM_033523.2
ILMN_2641229	Cd109	0.723868	0.00261293	0.0980212	NM_153098.2
ILMN_2884416	Galnt2	0.723898	0.00634161	0.144864	NM_139272.2
ILMN_2641217	Sult1d1	0.723903	0.0459506	0.322811	NM_016771.2
ILMN_1257106	Lipc	0.723903	0.0141081	0.200742	NM_008280.2
ILMN_2689540	Acbd4	0.723951	0.0128418	0.195668	NM_025988.2
ILMN_2843698	Smarcal1	0.723955	0.00180371	0.0837343	NM_018817.1
ILMN_2864170	Chst3	0.72399	0.00935532	0.171963	NM_016803.2
ILMN_2622551	Cdc45l	0.724126	0.0355615	0.293357	NM_009862.1
ILMN_2590860	Rpo2tc1	0.724152	0.00772988	0.158149	NM_011294.2
ILMN_2918907	Mcc	0.724277	0.00395234	0.118318	NM_001033406.1
ILMN_2733179	Aldh2	0.72471	0.00350918	0.110569	NM_009656.3
ILMN_2715466	Irgq	0.724854	0.0434043	0.316582	NM_153134.2
ILMN_2599532	Gdi1	0.724864	0.0148638	0.204725	NM_010273.3
ILMN_2803564	2010107G23Rik	0.724943	0.0407962	0.309245	NM_027251.2
ILMN_2992517	2010-09-06	0.725025	0.00519073	0.134326	NM_019942.2
ILMN_2671984	Ptprc	0.725293	0.00720157	0.153831	NM_011210.2
ILMN_1225552	Arsa	0.725323	0.0133723	0.198026	NM_009713.3
ILMN_2647313	Klhl26	0.72534	0.00555393	0.138275	NM_172052.1
ILMN_1259355	Ccdc117	0.725425	0.00433931	0.123076	NM_134033.1
ILMN_2734789	Sh3bp5l	0.725566	0.00348026	0.110569	NM_024480.3
ILMN_2804622	Med25	0.725647	0.00558987	0.138757	NM_029365.1
ILMN_3115185	Sumf2	0.725724	0.00931515	0.171715	NM_026445.1
ILMN_2991263	Ss18l1	0.725812	0.00938738	0.172182	NM_178750.4
ILMN_1250195	Ndrg1	0.726031	0.00582026	0.140435	NM_008681.2
ILMN_2781611	Piwil1	0.726035	0.0456087	0.321899	NM_021311.3
ILMN_2863264	Ctdsp2	0.726059	0.0162551	0.211983	NM_146012.1
ILMN_1225196	Tgfb2	0.726155	0.00274181	0.100139	NM_009367.2
ILMN_1227212	2810403A07Rik	0.726236	0.00711312	0.153441	NM_028814.2
ILMN_2709374	Lsamp	0.726258	0.0331571	0.2857	NM_175548.3
ILMN_2677233	Ttc26	0.726576	0.00602718	0.142596	NM_153600.2
ILMN_1244064	Galc	0.726607	0.0247363	0.251179	NM_008079.3
ILMN_1244009	Ssh1	0.726823	0.0474432	0.326211	NM_198109.4
ILMN_1219717	Sort1	0.726842	0.0131275	0.197349	NM_019972.2
ILMN_2724815	Ovca2	0.726984	0.00280488	0.101374	NM_027136.3
ILMN_2645935	Ptgr1	0.727025	0.0150915	0.205703	NM_025968.3
ILMN_2627838	Mlxip	0.727269	0.0450718	0.321013	NM_177582.1
ILMN_2816315	Erlin2	0.727416	0.0106008	0.180882	NM_153592.1
ILMN_2955694	Spag1	0.727504	0.0125132	0.19359	NM_012031.1
ILMN_2733843	Dmrt1	0.72758	0.0154392	0.207474	NM_015826.4
ILMN_2433318	Greb1	0.727667	0.008045	0.160647
ILMN_2707588	Bpgm	0.727737	0.0127618	0.19558	NM_007563.4
ILMN_3103876	OTTMUSG00000010173	0.727869	0.0454323	0.321537	NM_001037926.1
ILMN_2732276	LOC100048703	0.72796	0.0238209	0.246329	XM_001480914.1
ILMN_1215252	Bmp4	0.728001	0.0384413	0.301995	NM_007554.2
ILMN_2598420	Rbm16	0.728026	0.0179577	0.22063	XM_619423.4
ILMN_2624574	Cep135	0.728035	0.00365338	0.112974	NM_199032.2
ILMN_3156010	Pdzrn3	0.728067	0.0122188	0.191601	NM_018884.1
ILMN_2710274	Slc9a3r2	0.728072	0.00916968	0.170884	NM_023055.1
ILMN_2787310	Pelp1	0.728082	0.00138128	0.0752632	NM_029231.2
ILMN_2594807	4933434E20Rik	0.728167	0.0114065	0.186577	NM_025762.1
ILMN_2641946	Rtel1	0.728326	0.0153381	0.206969	NM_001001882.2
ILMN_3001341	Cnnm1	0.728391	0.016573	0.21283	NM_031396.1
ILMN_2615766	Irak1	0.728403	0.026155	0.256788	NM_008363.2
ILMN_1218287	Glyctk	0.728576	0.027111	0.260163	NM_001039586.1
ILMN_2700281	Olfr845	0.72858	0.0495156	0.332699	NM_207145.1
ILMN_2859978	Papss1	0.728646	0.0117898	0.190144	NM_011863.1
ILMN_1244673	Chrna3	0.728717	0.0467487	0.324358	NM_145129.2
ILMN_2502542	Uap1	0.728783	0.0022239	0.0904837	NM_133806.4
ILMN_2716085	Pex6	0.728822	0.0192504	0.227333	NM_145488.1
ILMN_1229446	Olfr846	0.728861	0.00750411	0.156398	NM_146282.1
ILMN_1254450	Mdk	0.728878	0.0290881	0.26907	NM_010784.4
ILMN_1240035	A2bp1	0.728884	0.0276931	0.262832	NM_021477.4
ILMN_1260029	Gnat1	0.729076	0.0117959	0.190144	NM_008140.2
ILMN_2819558	Bach2	0.729169	0.0167465	0.213502	NM_007521.2
ILMN_2859613	Ogn	0.729344	0.00654145	0.146808	NM_008760.2
ILMN_2670344	Lrrn2	0.729359	0.0328957	0.284606	NM_010732.2
ILMN_2708841	Slc39a10	0.729442	0.0168759	0.214471	NM_172653.2
ILMN_2698689	Herc4	0.729586	0.0343164	0.288746	NM_026101.2
ILMN_2918032	Cdc37l1	0.729702	0.00979291	0.175881	NM_025950.1
ILMN_1257214	Dido1	0.729703	0.0324314	0.283506	NM_177852.3
ILMN_2852904	Ublcp1	0.729736	0.00403708	0.119517	NM_024475.3
ILMN_2834573	Brwd1	0.729769	0.00436275	0.123605	NM_145125.1
ILMN_1224678	Glt8d1	0.729799	0.00867567	0.167314	NM_029626.1
ILMN_2752933	Tec	0.729856	0.00629328	0.144452	NM_013689.4
ILMN_2714360	Cd34	0.729953	0.019687	0.229003	NM_133654.1
ILMN_1231955	Rab2b	0.730032	0.0264579	0.257631	NM_172601.2
ILMN_2799361	Tnip1	0.730118	0.021922	0.237692	NM_021327.1
ILMN_2911936	Tia1	0.730158	0.00564521	0.139042	NM_011585.3
ILMN_2739952	Taf1b	0.730263	0.0108844	0.183518	NM_020614.1
ILMN_2844040	Arsj	0.730536	0.013709	0.199659	NM_173451.1
ILMN_2707967	Man2b1	0.730706	0.00517871	0.134151	NM_010764.2
ILMN_2678502	Pwp1	0.730761	0.0126588	0.194929	NM_133993.2
ILMN_2765524	Swap70	0.730863	0.00338763	0.109439	NM_009302.2
ILMN_1232592	Zbtb17	0.731079	0.0371451	0.299126	NM_009541.1
ILMN_1241957	Ttc5	0.731105	0.0399772	0.307022	NM_177625.2
ILMN_2754266	Nr2c1	0.731157	0.00513761	0.13322	NM_011629.2
ILMN_2741402	Sspn	0.731229	0.00744875	0.155872	NM_010656.2
ILMN_2627528	Es22	0.73129	0.043304	0.316401	NM_133660.2
ILMN_2695793	Fes	0.731397	0.0128888	0.195746	NM_010194.2
ILMN_2760019	Cxcl13	0.731406	0.0432788	0.316401	NM_018866.1
ILMN_1231196	Nrsn1	0.731566	0.0429762	0.315537	NM_009513.1
ILMN_1247833	Ube2q1	0.731692	0.0123055	0.192625	NM_027315.3
ILMN_2669172	4930547N16Rik	0.731907	0.00520562	0.134576	NM_029249.2
ILMN_2594066	2210417D09Rik	0.732013	0.00172323	0.0828927	NM_025620.2
ILMN_2640570	Pak4	0.732026	0.0267468	0.258582	NM_027470.3
ILMN_2810473	Acadm	0.732161	0.00305007	0.104567	NM_007382.1
ILMN_2820213	Inpp5e	0.732275	0.00286671	0.102283	NM_033134.2
ILMN_2606973	AV028368	0.732301	0.0163482	0.212165
ILMN_2665008	Rab31	0.732328	0.0091712	0.170884	NM_133685.1
ILMN_1213975	Slc4a8	0.732331	0.00358286	0.111867	NM_021530.2
ILMN_2901283	Add3	0.732363	0.00276197	0.100388	NM_013758.2
ILMN_2994108	Spsb3	0.732384	0.0209151	0.233574	NM_027141.1
ILMN_1229971	Vezf1	0.732479	0.00314588	0.1064	NM_016686.3
ILMN_1214991	Lrrc45	0.732558	0.0143122	0.20138	NM_153545.1
ILMN_2768972	Fam107a	0.732583	0.0440182	0.31854	NM_183187.3
ILMN_2713419	Slc37a3	0.732803	0.0227328	0.241264	NM_028123.2
ILMN_1231966	Asah1	0.733115	0.00349484	0.110569	NM_019734.1
ILMN_1222568	Xlr4c	0.733148	0.0250144	0.252284	NM_183094.1
ILMN_3125890	Tmem134	0.73323	0.0414693	0.31159	NM_001078649.1
ILMN_2708906	Neu1	0.733367	0.00524758	0.134825	NM_010893.2
ILMN_2614462	Krt19	0.733557	0.0153982	0.207274	NM_008471.2
ILMN_2607009	Btn1a1	0.733582	0.0154395	0.207474	NM_013483.2
ILMN_2593225	Prx	0.733662	0.00879621	0.168288	NM_198048.1
ILMN_1219242	Accn1	0.733675	0.0422064	0.313643	NM_007384.2
ILMN_2746194	Stat5b	0.733835	0.0312173	0.278442	NM_011489.2
ILMN_1244811	Tardbp	0.733844	0.00663562	0.147632	NM_145556.2
ILMN_1253145	Tpd52	0.733887	0.0360081	0.295057	NM_001025263.1
ILMN_2731239	Olfr816	0.734021	0.0119202	0.190611	NM_146672.1
ILMN_2733753	2310005E10Rik	0.7342	0.0128684	0.195668	NM_172398.3
ILMN_1215885	Stard6	0.734239	0.0196843	0.229003	NM_029019.3
ILMN_1245678	Abhd1	0.734244	0.033923	0.287791	NR_003522.1
ILMN_2625920	Aoc3	0.734252	0.0444003	0.319362	NM_009675.1
ILMN_2937261	Mod1	0.73435	0.00582738	0.140435	NM_008615.1
ILMN_2741538	Maf1	0.73437	0.00221367	0.0904837	NM_026859.2
ILMN_2707137	Phf17	0.734396	0.00599062	0.142596	NM_172303.3
ILMN_1226970	Wwp2	0.734429	0.0106414	0.181334	NM_025830.3
ILMN_2702434	AU040829	0.734487	0.00211494	0.0891517	NM_175003.3
ILMN_2431150	Eef2k	0.734502	0.00316338	0.1064
ILMN_2659340	Chad	0.734596	0.043368	0.316582	NM_007689.4
ILMN_1219118	Mon1b	0.734658	0.0140156	0.200736	NM_173015.2
ILMN_2784230	St8sia4	0.73466	0.00805285	0.160647	NM_009183.1
ILMN_2813221	Metrnl	0.734729	0.0380425	0.300645	NM_144797.2
ILMN_2634914	Eif2c3	0.734842	0.049095	0.331388	NM_153402.1
ILMN_1226323	Cul1	0.734938	0.00763363	0.157424	NM_012042.3
ILMN_1228132	Lypla2	0.735048	0.00210948	0.0891517	NM_011942.1
ILMN_1247522	Col24a1	0.735157	0.0394975	0.305621
ILMN_2686353	Sult2b1	0.735347	0.0427598	0.315158	NM_017465.1
ILMN_2618221	Sorbs3	0.735448	0.0209811	0.23382	NM_011366.2
ILMN_1231851	Enpp1	0.735533	0.0169147	0.214646	NM_008813.3
ILMN_2880906	Pdlim2	0.735575	0.0117871	0.190144	NM_145978.1
ILMN_2474858	Tnfaip2	0.735636	0.0164875	0.212418	NM_009396.1
ILMN_2923864	Casp6	0.735829	0.00564313	0.139042	NM_009811.2
ILMN_2943256	Defcr21	0.735998	0.0201537	0.229752	NM_183253.1
ILMN_1220398	Armcx2	0.736015	0.00626399	0.144364	NM_026139.3
ILMN_1249550	Fkbp9	0.736021	0.00814861	0.16157	NM_012056.1
ILMN_2886618	Nbl1	0.736048	0.00562096	0.139026	NM_008675.1
ILMN_1218880	1500019C06Rik	0.736077	0.0305077	0.275169	NM_177323.2
ILMN_2818189	Med24	0.736202	0.00876596	0.168288	NM_011869.2
ILMN_2705909	Olfr386	0.736215	0.0339065	0.287791	NM_207224.1
ILMN_2739599	Nr6a1	0.736345	0.0189583	0.226066	NM_010264.3
ILMN_2639239	Serpinf1	0.736428	0.00339214	0.109439	NM_011340.3
ILMN_1230790	Patl1	0.736582	0.0107216	0.182218	NM_172635.2
ILMN_2813203	Nr5a2	0.736603	0.0320459	0.281907	NM_030676.1
ILMN_1242837	Gtf2ird2	0.73679	0.0112277	0.185749	NM_053266.1
ILMN_1216732	Mcl1	0.736811	0.0182334	0.221639	NM_008562.3
ILMN_1250103	Tle2	0.736998	0.0240008	0.24779	NM_019725.1
ILMN_2633229	Atp5a1	0.73701	0.0315937	0.280243	NM_007505.2
ILMN_2971314	Dhdh	0.737057	0.0382922	0.301473	NM_027903.1
ILMN_2509052	Zfp629	0.737148	0.00189091	0.085267	NM_177226.5
ILMN_2980073	C1qtnf7	0.737366	0.00918311	0.170884	NM_175425.3
ILMN_2672543	Ccdc120	0.7374	0.00825705	0.162194	NM_207202.2
ILMN_2652694	Olfr701	0.737417	0.0290754	0.26907	NM_028910.2
ILMN_3134598	4833426J09Rik	0.737603	0.00714443	0.153441	NM_001024606.1
ILMN_2752275	Gja7	0.737647	0.0122953	0.192625
ILMN_1237963	Alg8	0.73769	0.00474304	0.127968	NM_199035.1
ILMN_2915279	Mov10	0.737697	0.0470699	0.324873	NM_008619.1
ILMN_2932993	OTTMUSG00000015762	0.737851	0.0361445	0.295516	NM_001039223.1
ILMN_2769393	Mib2	0.737916	0.00710315	0.153441	NM_145124.2
ILMN_2965093	Cryz	0.737982	0.0270497	0.260163	NM_009968.1
ILMN_1254786	Ech1	0.738064	0.0451121	0.321013	NM_016772.1
ILMN_2848463	Mthfsd	0.738317	0.00651265	0.146585	NM_172761.1
ILMN_1247710	Nod1	0.738318	0.0145705	0.202826	NM_172729.2
ILMN_1213855	Extl2	0.738348	0.00376254	0.114995	NM_021388.3
ILMN_1241561	Tctn3	0.73848	0.00426215	0.121829	NM_026260.2
ILMN_2741985	Rad54l	0.738507	0.00471712	0.127715	NM_009015.2
ILMN_1237174	Elmo1	0.738536	0.032202	0.282711	NM_198093.2
ILMN_3013144	Ttc5	0.738553	0.00503214	0.132295	NM_001080949.1
ILMN_3007428	Sox9	0.738656	0.0484465	0.329327	NM_011448.2
ILMN_1225252	Asb8	0.738677	0.0035717	0.111769	NM_030121.3
ILMN_1223147	Art3	0.738724	0.0425823	0.314845	NM_181728.1
ILMN_1232822	Pdgfrl	0.738772	0.0396064	0.306095	NM_026840.2
ILMN_2680038	Nuak2	0.738822	0.00317237	0.106423	NM_028778.3
ILMN_2855515	Pnpla6	0.738826	0.00347382	0.110569	NM_015801.1
ILMN_1255216	Hsf1	0.738877	0.0143014	0.20138	NM_008296.2
ILMN_2885277	Nnmt	0.738902	0.0024267	0.0943402	NM_010924.1
ILMN_2628122	Gnl3l	0.738908	0.0100412	0.178074	NM_198110.1
ILMN_2686433	9030227G01Rik	0.738944	0.0445072	0.319559	NM_177136.2
ILMN_2698738	Lmbr1l	0.738944	0.0170423	0.215035	NM_029098.3
ILMN_2625047	C430004E15Rik	0.738992	0.00924258	0.171361	NM_175286.3
ILMN_1242814	2610034B18Rik	0.739031	0.014404	0.202101	XM_133556.2
ILMN_2760244	Snx7	0.739034	0.0120709	0.19104	NM_029655.2
ILMN_1231000	Gapt	0.739041	0.0260266	0.256641	NM_177713.3
ILMN_2868013	Pank1	0.739231	0.0105147	0.180428	NM_023792.1
ILMN_2666190	Rnpepl1	0.739262	0.00671816	0.148953	NM_181405.2
ILMN_1246838	Hmmr	0.739272	0.0227397	0.241264	NM_013552.1
ILMN_2703563	Stac2	0.739276	0.0135345	0.198968	NM_146028.4
ILMN_1227218	Zer1	0.739295	0.00267143	0.0990587	NM_178694.3
ILMN_2702687	Hoxd10	0.73941	0.0462453	0.3233	NM_013554.3
ILMN_2826770	Trpv5	0.739487	0.0214491	0.235959	NM_001007572.2
ILMN_1231096	2310036D22Rik	0.739633	0.0390799	0.304591
ILMN_2664522	1110048D14Rik	0.739678	0.0190833	0.22665	NM_183120.1
ILMN_1237019	Rab36	0.739717	0.0021503	0.0895621	XM_125709.3
ILMN_2494625	Upf3b	0.739748	0.0333437	0.286162	XM_110787.2
ILMN_1250611	Olfr435	0.739839	0.047264	0.325441	NM_146653.1
ILMN_2800859	Brpf1	0.739872	0.0449866	0.321013	NM_030178.1
ILMN_1218266	Meis1	0.739921	0.00201486	0.0874126	NM_010789.2
ILMN_2876302	Aars2	0.739989	0.0452716	0.321277	NM_198608.2
ILMN_2632778	Aof1	0.740001	0.0181672	0.221253	NM_172262.1
ILMN_2998026	Slc12a9	0.740007	0.0121166	0.191103	NM_031406.2
ILMN_1216281	Map4k5	0.740494	0.0265129	0.257776	NM_024275.2
ILMN_2639155	Prcp	0.740511	0.00544921	0.136746	NM_028243.2
ILMN_1252496	Wdr9	0.740609	0.0192063	0.227115
ILMN_2651077	Scotin	0.74069	0.00460816	0.126648	NM_026381.3
ILMN_2944272	5830404H04Rik	0.740777	0.0059611	0.142363	NM_174847.1
ILMN_1234487	Angpt2	0.740784	0.0275332	0.262239	NM_007426.3
ILMN_2600928	Ovgp1	0.740812	0.025503	0.254556	NM_007696.2
ILMN_2877253	Zfp760	0.741041	0.0347268	0.290147	NM_001008501.1
ILMN_2649502	Adam9	0.741432	0.0417673	0.312305	NM_007404.1
ILMN_3162247	Asphd2	0.741443	0.0140687	0.200736	NM_028386.1
ILMN_1223634	Lect2	0.741468	0.0343749	0.288954	NM_010702.1
ILMN_2919325	Serpinb9c	0.741764	0.00536555	0.136186	NM_011453.2
ILMN_2673260	Ctrl	0.741766	0.0300785	0.273707	NM_023182.2
ILMN_2741935	H2-Ea	0.741847	0.0280401	0.264532	NM_010381.2
ILMN_2872965	Lce1b	0.742105	0.0219695	0.237897	NM_026822.1
ILMN_2693205	Aspm	0.742201	0.0180186	0.220803	NM_009791.4
ILMN_3160420	D030018L15Rik	0.742219	0.035495	0.293186	NR_003627.1
ILMN_3022719	Wiz	0.742324	0.0465402	0.324154	NM_011717.2
ILMN_3106592	Rcan2	0.742376	0.0156853	0.208842	NM_207649.1
ILMN_2678967	Pygo1	0.742506	0.0130833	0.19685	XM_134865.1
ILMN_1219431	Gabarapl2	0.742688	0.0139758	0.200736	NM_026693.2
ILMN_3094403	LOC544988	0.742702	0.032738	0.284279	NM_001024712.1
ILMN_2903972	Pdgfrb	0.742746	0.00906879	0.170476	NM_008809.1
ILMN_2842877	Pja1	0.74294	0.00263327	0.0984967	NM_008853.2
ILMN_1239799	Tars	0.743103	0.0284927	0.266741	NM_033074.3
ILMN_2897424	Zfp367	0.743183	0.0352946	0.292644	NM_175494.2
ILMN_2971073	4432405B04Rik	0.7432	0.0193889	0.228247	NM_026486.1
ILMN_2958981	Slc38a11	0.743226	0.0245301	0.249888	NM_177074.2
ILMN_1248270	Slc6a14	0.743314	0.0407322	0.309227	NM_020049.3
ILMN_3155994	Mapk10	0.74333	0.0174584	0.217695	NM_009158.2
ILMN_1225374	Arsb	0.743382	0.00500561	0.131927	NM_009712.3
ILMN_2854117	2410081M15Rik	0.743395	0.0168488	0.214339	NM_028603.1
ILMN_2836173	Arv1	0.74348	0.0292172	0.269854	NM_026855.1
ILMN_1250947	Txndc5	0.743589	0.00641301	0.145515	NM_145367.3
ILMN_1220793	Rbm4b	0.743764	0.0123415	0.192625	NM_025717.3
ILMN_2453086	Txnrd3	0.744089	0.00535575	0.136186	NM_153162.3
ILMN_2912471	4930570C03Rik	0.744124	0.0129263	0.195969	NM_026353.2
ILMN_2663769	Olfr514	0.744145	0.0463321	0.323458
ILMN_1217060	Zfp770	0.744152	0.00407241	0.119872	NM_175466.2
ILMN_1256412	Sh2b1	0.744166	0.00617565	0.143746	NM_011363.2
ILMN_1234742	Armcx3	0.74419	0.0072344	0.153911	NM_027870.1
ILMN_2944508	Bglap2	0.744253	0.018187	0.221389	NM_001032298.2
ILMN_2745551	Olfml2b	0.744612	0.0300566	0.273707	NM_177068.3
ILMN_2697594	Dhx9	0.744612	0.0409041	0.309668	NM_007842.2
ILMN_2701271	Plscr1	0.74472	0.00275532	0.100388	NM_011636.1
ILMN_2674367	Agrn	0.744803	0.00582526	0.140435	NM_021604.2
ILMN_3104025	Asb13	0.74485	0.00193221	0.0860521	NM_178283.3
ILMN_1253414	Hes5	0.744914	0.0199974	0.229239	NM_010419.2
ILMN_2873070	Lao1	0.744976	0.0173994	0.217468	NM_133892.3
ILMN_2821850	Nampt	0.745072	0.0201842	0.229909	NM_021524.1
ILMN_2523316	Unc5b	0.745161	0.0346003	0.289523	NM_029770.2
ILMN_2784170	Tbl1xr1	0.745208	0.0204863	0.231	NM_030732.2
ILMN_1246153	Erdr1	0.74545	0.0348165	0.290147	NM_133362.2
ILMN_2638598	Mcm8	0.745535	0.0188856	0.225722	NM_025676.3
ILMN_2786160	Arhgap1	0.745901	0.00794238	0.160464	NM_146124.2
ILMN_1259684	Endogl1	0.745941	0.0490895	0.331388	NM_172456.2
ILMN_2610370	Cdc23	0.746001	0.0369185	0.298519	NM_178347.4
ILMN_2748402	Col5a1	0.746126	0.0119755	0.19078	NM_015734.1
ILMN_2460179	Tph2	0.74613	0.0471126	0.324873	NM_173391.1
ILMN_1214057	Psmd11	0.746158	0.0348438	0.290237	NM_178616.3
ILMN_2599125	Foxg1	0.746394	0.0103601	0.179761	NM_008241.1
ILMN_2714579	Stag1	0.746475	0.00570113	0.139926	NM_009282.3
ILMN_3162793	Fastkd1	0.746537	0.0105345	0.180428	NM_177244.3
ILMN_2890238	Ktn1	0.746646	0.0381403	0.300814	NM_008477.1
ILMN_2505467	Tuba3a	0.746769	0.0184494	0.223087	NM_009446.2
ILMN_1226901	Man2a2	0.746915	0.0449679	0.320984	NM_172903.3
ILMN_2712878	Dok7	0.746923	0.0479907	0.327635	NM_172708.3
ILMN_2736976	1700093K21Rik	0.746948	0.0418647	0.31255	NM_026105.2
ILMN_2715558	Arhgap17	0.746996	0.00488346	0.130719	NM_144529.1
ILMN_2959974	Cdan1	0.747005	0.0106893	0.182029	NM_026891.2
ILMN_3006767	Mlkl	0.747124	0.0114422	0.186924	NM_029005.1
ILMN_1216374	Chst7	0.74721	0.00689675	0.151475	NM_021715.1
ILMN_2864172	Chst3	0.747244	0.00900143	0.170331	NM_016803.2
ILMN_3100276	Aldh1l1	0.747264	0.0489942	0.331191	NM_027406.1
ILMN_2425415	Ube3b	0.747307	0.0185531	0.223793	NM_054093.2
ILMN_1228568	Irf2bp1	0.747405	0.00892725	0.169382	NM_178757.3
ILMN_3137980	Zfp41	0.74757	0.00383716	0.115612	NM_001044718.1
ILMN_1232402	Pcyt1b	0.747678	0.0154841	0.207632	NM_177546.2
ILMN_2760800	Cxcl14	0.747812	0.0478669	0.327372	NM_019568.2
ILMN_1254488	Mgrn1	0.747869	0.0142131	0.2012	NM_029657.3
ILMN_2881686	Tmem151a	0.74787	0.0458493	0.322526	NM_001001885.1
ILMN_2595732	LOC100046232	0.748215	0.00622654	0.143851	XM_001475817.1
ILMN_1214118	Plekha2	0.748253	0.00480823	0.129244	NM_031257.2
ILMN_2825574	Tubb2b	0.748263	0.0403041	0.308284	NM_023716.1
ILMN_1225654	LOC100046775	0.748288	0.00364409	0.112822	XM_001476786.1
ILMN_1258019	Plunc	0.74831	0.018127	0.221141	NM_011126.2
ILMN_2994354	6720460F02Rik	0.748368	0.0216807	0.236674	NM_144526.2
ILMN_2780392	Slc7a8	0.748401	0.0325725	0.284173	NM_016972.2
ILMN_2816565	Lama4	0.74847	0.044674	0.319863	NM_010681.1
ILMN_2697390	Oxr1	0.74865	0.0130505	0.196802	NM_130885.2
ILMN_2788475	Stxbp4	0.748812	0.0133914	0.198026	NM_011505.1
ILMN_2752408	Ccdc90b	0.748833	0.0369694	0.298649	NM_025515.2
ILMN_2995454	Six5	0.74889	0.0426978	0.315018	NM_011383.1
ILMN_1242960	Lifr	0.748968	0.0129633	0.196182	NM_013584.1
ILMN_2641700	1110002H13Rik	0.749063	0.0497563	0.333745	NM_025376.1
ILMN_2607022	Ptpra	0.749069	0.0221859	0.238241	NM_008980.1
ILMN_3109491	6430527G18Rik	0.749097	0.0219891	0.237897	NM_145836.1
ILMN_2638192	Atp7b	0.749332	0.0169714	0.214729	NM_007511.2
ILMN_2753843	Dnajc14	0.749603	0.0115233	0.187552	NM_028873.3
ILMN_1232766	Sccpdh	0.749892	0.00708688	0.153441	NM_178653.3
ILMN_1256740	Epm2aip1	0.749977	0.0414041	0.311374	NM_175266.4
ILMN_2800687	Hr	0.750046	0.00453243	0.12605	NM_021877.2
ILMN_1254333	Nxf1	0.750131	0.0254902	0.254556	NM_016813.2
ILMN_2637953	Plcb3	0.750175	0.0101901	0.178863	NM_008874.2
ILMN_2620145	Plcd3	0.750224	0.0251239	0.252883	NM_152813.2
ILMN_1221920	Plekhg3	0.750244	0.00418238	0.121175	NM_153804.3
ILMN_2781938	Tram1	0.750245	0.0259643	0.256445	NM_028173.1
ILMN_2601833	Plcg2	0.750288	0.0049796	0.131377	NM_172285.1
ILMN_1244460	Efna1	0.75031	0.0319352	0.281619	NM_010107.3
ILMN_2603395	Olfr1299	0.750443	0.013299	0.197655	NM_146884.2
ILMN_2593410	Kif3c	0.750447	0.0133657	0.198026	NM_008445.2
ILMN_1232621	Ank	0.750598	0.0179988	0.220666	NM_020332.3
ILMN_2924140	Rplp2	0.750663	0.031459	0.279434	NM_026020.4
ILMN_2724235	Myo18a	0.750664	0.0103088	0.179344	NM_011586.2
ILMN_2721357	Lhfpl2	0.750762	0.00806603	0.160647	NM_172589.2
ILMN_2619330	Plk3	0.750799	0.0111015	0.184883	NM_013807.1
ILMN_2605212	Slc6a8	0.751005	0.0162284	0.211983	NM_133987.1
ILMN_2961091	Slc29a3	0.751013	0.0407365	0.309227	NM_023596.3
ILMN_2674407	Arpp19	0.751121	0.0118576	0.190202	NM_021548.4
ILMN_2762514	2700087H15Rik	0.751155	0.0220897	0.238076	NM_027422.1
ILMN_2720580	Dnaja2	0.751181	0.0105572	0.180498	NM_019794.3
ILMN_2988678	F730014I05Rik	0.751296	0.0255081	0.254556	NM_146129.2
ILMN_2960235	Usp26	0.751344	0.00579906	0.140435	NM_031388.1
ILMN_1251696	Irf2	0.751353	0.00927932	0.171432	NM_008391.3
ILMN_1218097	4921520G13Rik	0.751361	0.0245266	0.249888	NM_025732.3
ILMN_2667889	Crebl1	0.751369	0.0422018	0.313643	NM_017406.2
ILMN_2788263	Ncbp2	0.751386	0.0265985	0.258204	NM_026554.2
ILMN_2622500	Zbtb7c	0.751387	0.0216713	0.236671	NM_145356.3
ILMN_3142730	Sh3d19	0.751467	0.00855883	0.165864	NM_001082414.1
ILMN_1257019	BC037034	0.751563	0.0326106	0.284279	NM_153161.1
ILMN_2925044	Il20	0.751642	0.0466912	0.324203	NM_021380.1
ILMN_2894587	Tlr13	0.75183	0.0127636	0.19558	NM_205820.1
ILMN_2656465	Tjap1	0.751835	0.0216534	0.236671	NM_028751.2
ILMN_1252335	Agpat6	0.751852	0.00428671	0.122395	NM_018743.3
ILMN_2653990	Nphs2	0.751858	0.0452636	0.321277	NM_130456.3
ILMN_1216854	Zfp787	0.752032	0.0238336	0.24636	NM_001013012.1
ILMN_2822905	Ngef	0.752033	0.00491937	0.130917	NM_019867.1
ILMN_2975718	Rps6ka1	0.752161	0.0139616	0.200736	NM_009097.1
ILMN_2888181	Echs1	0.752187	0.0177981	0.219915	NM_053119.1
ILMN_2833376	Prkaca	0.752406	0.0153693	0.207098	NM_008854.3
ILMN_2696575	Ctnnb1	0.752534	0.00871456	0.16787	NM_007614.2
ILMN_2640122	Pmpcb	0.752592	0.0433289	0.316493	NM_028431.2
ILMN_2671253	Gspt2	0.752665	0.00510958	0.132896	NM_008179.2
ILMN_3147724	Ehmt2	0.752698	0.00290046	0.102283	NM_147151.1
ILMN_1259463	Ankzf1	0.75299	0.00794919	0.160464	NM_026187.4
ILMN_3158937	Fam171a1	0.753048	0.0140004	0.200736	NM_001081161.1
ILMN_2927565	Pkp2	0.753179	0.00759328	0.15707	NM_026163.1
ILMN_2680781	Arl8a	0.753287	0.0117387	0.189735	NM_026823.2
ILMN_1250201	B930041F14Rik	0.753368	0.00702678	0.152795	NM_178699.3
ILMN_3041011	Fnbp1	0.753514	0.00882688	0.168392	NM_001038700.1
ILMN_2636285	Nt5e	0.753594	0.0280227	0.264532	NM_011851.3
ILMN_2669441	Eftud2	0.753597	0.0154975	0.207632	NM_011431.2
ILMN_3110425	Myo1c	0.753757	0.00997421	0.177584	NM_001080775.1
ILMN_2680307	Sec14l1	0.75381	0.0463244	0.323458
ILMN_1221789	Osbpl6	0.753968	0.0129108	0.195961	NM_145525.2
ILMN_2965526	Papd1	0.754044	0.015216	0.206154	NM_026157.2
ILMN_3008361	Bmper	0.754135	0.0037854	0.115116	NM_028472.1
ILMN_2717777	Polrmt	0.754192	0.0153432	0.206969	NM_172551.2
ILMN_2727258	Mospd1	0.754291	0.0164131	0.212241	NM_027409.3
ILMN_1252308	Rnf20	0.75432	0.027614	0.262564	NM_182999.1
ILMN_2739398	Prickle3	0.754457	0.0232397	0.244055	NM_175097.3
ILMN_1234824	Ccdc80	0.754509	0.0058312	0.140435	NM_026439.2
ILMN_2623216	Pgrmc1	0.754542	0.0499219	0.334068	NM_016783.3
ILMN_2935998	Tmeff2	0.754639	0.0293615	0.270528	NM_019790.2
ILMN_3072676	Ankrd12	0.754641	0.00249399	0.0954442	NM_001025572.1
ILMN_2990872	Pkn1	0.754659	0.0245241	0.249888	NM_177262.3
ILMN_2762956	Spcs2	0.754966	0.0462788	0.323335	NM_025668.3
ILMN_2434503	Trpc4ap	0.755002	0.00910294	0.170693	NM_019828.1
ILMN_1258158	Aldh6a1	0.755029	0.0306205	0.275317	NM_134042.2
ILMN_1228762	Dvl1	0.755125	0.0195628	0.229003	NM_010091.2
ILMN_2632153	Cdca2	0.755203	0.00804187	0.160647	NM_175384.3
ILMN_2808186	Gtf2ird2	0.755268	0.0377745	0.300049	NM_053266.1
ILMN_3105417	Bdnf	0.75531	0.00368041	0.113628	NM_001048141.1
ILMN_2765741	Mxi1	0.755406	0.0178207	0.219951	NM_001008543.2
ILMN_1223523	A930025D01Rik	0.755513	0.0113868	0.186484	NM_178762.3
ILMN_2900151	Olfr123	0.755545	0.0452408	0.321277	NM_146630.1
ILMN_2642985	Hsd17b11	0.755578	0.00504263	0.132295	NM_053262.3
ILMN_2661125	Maged1	0.755602	0.0289503	0.268763	NM_019791.2
ILMN_2602185	2010-09-09	0.755606	0.0432617	0.316401	NM_017380.1
ILMN_2770929	Fgf15	0.755877	0.00782978	0.159179	NM_008003.2
ILMN_1227412	Hisppd1	0.756021	0.0246451	0.250714	NM_173760.3
ILMN_2728300	Mdm1	0.756155	0.0323952	0.283439	NM_148922.2
ILMN_2826816	Ppox	0.756203	0.0101744	0.178832	NM_008911.2
ILMN_1227664	Dck	0.756226	0.0305758	0.275317	NM_007832.4
ILMN_2512297	Trpm4	0.756306	0.0192204	0.227115	NM_175130.3
ILMN_1241142	Clmn	0.756473	0.0276444	0.262601	NM_001040682.1
ILMN_2989257	Qars	0.756499	0.0233773	0.244795	NM_133794.1
ILMN_2681289	Plod1	0.756509	0.0085466	0.165864	NM_011122.1
ILMN_2756486	Aqp1	0.756527	0.0131784	0.19749	NM_007472.2
ILMN_2692367	Eapa2	0.756563	0.0386394	0.303051	NM_203396.1
ILMN_1247220	LOC100047200	0.756629	0.00302662	0.104336	XM_001477632.1
ILMN_2668462	Emilin1	0.756741	0.0138777	0.200684	NM_133918.1
ILMN_2740134	Idh3a	0.756849	0.0330328	0.285306	NM_029573.2
ILMN_1236982	Krtap15	0.756902	0.0449274	0.320783	NM_013713.1
ILMN_2964042	Bgn	0.75692	0.0234213	0.245056	NM_007542.3
ILMN_1217329	Sppl3	0.757101	0.0136022	0.199165	NM_029012.2
ILMN_1248290	Wnt7a	0.757137	0.0120738	0.19104	NM_009527.3
ILMN_2524404	Zbtb9	0.757346	0.0293018	0.270185	NM_001005916.2
ILMN_1225988	Zdhhc3	0.757357	0.00919021	0.170884	NM_026917.4
ILMN_1226186	Birc2	0.757388	0.0399296	0.307022	NM_007465.1
ILMN_1220418	Hcst	0.757469	0.0222555	0.23849	NM_011827.2
ILMN_2486267	Ube2l6	0.75753	0.00755581	0.156763	NM_019949.1
ILMN_2919999	Jam4	0.757607	0.0499289	0.334068	NM_028078.1
ILMN_1245750	Prkcd	0.757628	0.0196256	0.229003	NM_011103.2
ILMN_1216522	Nfatc1	0.75775	0.00285587	0.102283	NM_198429.1
ILMN_2742057	Gyk	0.757828	0.0243441	0.249027	NM_212444.1
ILMN_2638520	Rab11fip3	0.757844	0.0137733	0.200107	XM_484616.4
ILMN_1218955	AA408296	0.757933	0.0377938	0.300049	NM_145415.2
ILMN_2870487	Cpne2	0.757984	0.0217798	0.237046	NM_153507.2
ILMN_2674281	LOC100045343	0.758066	0.0167563	0.213502	XR_031575.1
ILMN_2738123	LOC100046518	0.75825	0.035747	0.293855	XM_001476353.1
ILMN_2729422	Ror2	0.758404	0.0127832	0.195646	NM_013846.3
ILMN_2594768	Tha1	0.758511	0.00412885	0.120754	NM_027919.3
ILMN_1225059	Slc16a12	0.758527	0.0439124	0.318222	NM_172838.3
ILMN_2797276	Itih4	0.758605	0.0333524	0.286162	NM_018746.1
ILMN_2625262	Pga5	0.758787	0.0383023	0.301473	NM_021453.3
ILMN_1219447	Zmym3	0.758794	0.013945	0.200736	NM_019831.2
ILMN_2782964	Enpp1	0.759056	0.0228368	0.241892	NM_008813.2
ILMN_3160137	Aldoc	0.759135	0.0376792	0.300049	NM_009657.3
ILMN_1231182	Mdm1	0.759135	0.0455027	0.321594	NM_148922.2
ILMN_2600453	Gigyf1	0.759166	0.0488849	0.331013	NM_031408.2
ILMN_2723338	Dolpp1	0.759424	0.0157547	0.209323	NM_020329.3
ILMN_2714209	A330021E22Rik	0.759619	0.0377519	0.300049	NM_172447.2
ILMN_2606903	Prl7a1	0.759667	0.0274622	0.261953	NM_008930.1
ILMN_2782082	Itm2b	0.759715	0.0405403	0.309155	NM_008410.1
ILMN_2688797	Ankrd32	0.759768	0.036297	0.295915	NM_134071.2
ILMN_2680876	Iqce	0.759796	0.0166029	0.21283	NM_028833.3
ILMN_2677016	Dhx16	0.759842	0.0266418	0.258345	NM_026987.1
ILMN_2853739	Nadsyn1	0.759876	0.0355723	0.293357	NM_030221.1
ILMN_2822825	Fbxo2	0.759879	0.0427853	0.315158	NM_176848.1
ILMN_1233896	LOC637082	0.759936	0.0203368	0.230511	XM_916287.2
ILMN_2671671	Snx8	0.75998	0.00608281	0.142879	NM_172277.2
ILMN_3000465	Smek1	0.76	0.0456408	0.321941	NM_211355.1
ILMN_2726717	Dpp3	0.760042	0.00844059	0.164745	NM_133803.1
ILMN_1220054	Diras1	0.760111	0.0354131	0.293039	NM_145217.2
ILMN_2445165	Vdr	0.760387	0.0200638	0.229463	NM_009504.2
ILMN_2948143	Slc7a11	0.760418	0.00652008	0.146585	NM_011990.2
ILMN_2904001	EG240327	0.760486	0.0459996	0.322965	NM_001033767.1
ILMN_2915232	Cotl1	0.760651	0.0263202	0.256801	NM_028071.1
ILMN_2892222	Acsl5	0.760663	0.0046508	0.127167	NM_027976.2
ILMN_3154231	3830406C13Rik	0.760725	0.0199565	0.229239	NM_178141.2
ILMN_1234112	Tomm70a	0.760785	0.0373809	0.299505	NM_138599.4
ILMN_2636803	Acyp2	0.760814	0.0336896	0.287711	NM_029344.3
ILMN_3052260	Egfr	0.760828	0.0397388	0.306841	NM_007912.4
ILMN_1229957	Il11ra1	0.760876	0.00398648	0.118631	NM_010549.2
ILMN_2654700	Drp2	0.760946	0.014907	0.204725	NM_010078.2
ILMN_2909782	Rras2	0.760965	0.0105874	0.180818	NM_025846.1
ILMN_2778872	Mad2l1	0.761031	0.0102375	0.17931	NM_019499.2
ILMN_1251912	Trim39	0.761185	0.025292	0.253602	NM_024468.1
ILMN_2716838	Hspa4	0.761383	0.0218503	0.237289	NM_008300.3
ILMN_2879746	Lasp1	0.761505	0.00819601	0.161917	NM_010688.2
ILMN_3150205	EG433224	0.761654	0.0280416	0.264532	NR_002891.1
ILMN_1237696	Ppp4c	0.76176	0.0137009	0.199659	NM_019674.3
ILMN_2688297	Prl7c1	0.761853	0.0386583	0.303051	NM_026206.2
ILMN_2977605	Defb12	0.761961	0.0425923	0.314845	NM_152802.1
ILMN_2602711	Tgfbr1	0.762217	0.0170441	0.215035	NM_009370.2
ILMN_2691227	Hsdl1	0.762262	0.0364664	0.296356	NM_175185.3
ILMN_1228330	Plcl2	0.762358	0.0279085	0.263688	NM_013880.2
ILMN_2741117	Ankrd23	0.762591	0.0362202	0.295743	NM_153502.3
ILMN_2992836	Zfp87	0.762641	0.0195546	0.229003	NM_133228.2
ILMN_2724226	4833439L19Rik	0.762667	0.0137136	0.199659	NM_133797.2
ILMN_1226143	Rabgef1	0.763025	0.0171987	0.215889	NM_019983.2
ILMN_2665545	Rin3	0.763057	0.0126101	0.194619	NM_177620.3
ILMN_2718251	Csnk1g2	0.76307	0.0309816	0.277302	NM_134002.1
ILMN_2868459	Lrrc1	0.763094	0.0141106	0.200742	NM_172528.2
ILMN_1234614	Prps2	0.763102	0.00943449	0.172333	NM_026662.4
ILMN_1259904	Ercc4	0.763117	0.0228616	0.241892	NM_015769.1
ILMN_1214054	Zdhhc7	0.763312	0.0380471	0.300645	NM_133967.3
ILMN_3139875	Acot1	0.763558	0.0304882	0.27509	NM_012006.2
ILMN_1241171	Anxa3	0.763595	0.00860113	0.166308	NM_013470.1
ILMN_2420095	Yaf2	0.763635	0.0124756	0.193473	NM_024189.5
ILMN_2682859	LOC100046777	0.763768	0.0479143	0.327374	XM_001476788.1
ILMN_2929791	Pfn2	0.763811	0.00730638	0.154277	NM_019410.2
ILMN_1229743	Mapre2	0.763853	0.0111746	0.185732	NM_153058.3
ILMN_2525111	Cybrd1	0.76391	0.0241521	0.248255	XM_130253.3
ILMN_1235388	Igsf21	0.76406	0.0263013	0.256801	NM_198610.1
ILMN_3001481	Chrnb1	0.764102	0.00696228	0.152433	NM_009601.3
ILMN_3023451	LOC433801	0.764318	0.0460591	0.322966	NM_001013808.1
ILMN_1258415	Mat2a	0.764329	0.025873	0.256208	NM_145569.4
ILMN_2490252	Spred1	0.764484	0.0188709	0.225699
ILMN_2825446	Sdcbp2	0.764503	0.0118906	0.190376	NM_145535.1
ILMN_2986131	Unc84a	0.764538	0.0185189	0.223523	NM_024451.1
ILMN_1224754	Ckb	0.764547	0.0144161	0.202101	NM_021273.3
ILMN_1216559	Dynlt3	0.76461	0.0119975	0.19078	NM_025975.5
ILMN_2632758	B3gnt2	0.764676	0.0189872	0.226105	NM_016888.4
ILMN_1231239	Olfr666	0.764718	0.0423611	0.313902	NM_147096.1
ILMN_2790496	Cyp4b1	0.764744	0.0385239	0.302459	NM_007823.2
ILMN_3048492	Abcc5	0.765322	0.0369112	0.298519	NM_176839.1
ILMN_2801652	Traf4	0.765333	0.0378989	0.300357	NM_009423.2
ILMN_1259299	3110056O03Rik	0.765343	0.0414624	0.31159	NM_175195.3
ILMN_2847024	Dph2	0.765422	0.0147834	0.204241	NM_026344.2
ILMN_1230039	Hyal2	0.765447	0.00754904	0.156763	NM_010489.2
ILMN_3007959	Gzf1	0.765474	0.013855	0.200604	NM_028986.1
ILMN_1220545	Mutyh	0.765577	0.0321388	0.282427	NM_133250.1
ILMN_1254417	Iqcd	0.765587	0.0375182	0.299505	NM_029408.2
ILMN_2892856	Rnf167	0.765593	0.0274216	0.261856	NM_027445.1
ILMN_2647873	Nav1	0.765603	0.0432929	0.316401	NM_173437.1
ILMN_3162809	Lingo1	0.765642	0.0366268	0.297189	NM_181074.4
ILMN_1231500	Nusap1	0.765751	0.0266995	0.25856	NM_001042652.1
ILMN_1214094	Kcnrg	0.765781	0.020331	0.230511	NM_206974.1
ILMN_1214110	Rnf8	0.765889	0.00540016	0.136551	NM_021419.1
ILMN_2987863	Per2	0.765899	0.00407241	0.119872	NM_011066.1
ILMN_1256676	Ddah1	0.766101	0.010161	0.178832
ILMN_2656854	Myo6	0.766134	0.0093965	0.172227	NM_001039546.1
ILMN_2668020	Syt9	0.76622	0.032043	0.281907	NM_021889.4
ILMN_2635229	Thbs2	0.766313	0.0107413	0.182299	NM_011581.1
ILMN_2947292	Map3k6	0.766421	0.0125427	0.193812	NM_016693.3
ILMN_2876575	Ubxn6	0.766435	0.0379642	0.30047	NM_024432.2
ILMN_2663065	Manea	0.766531	0.017346	0.216905	NM_172865.2
ILMN_2665490	Litaf	0.766537	0.0135658	0.198975	NM_019980.1
ILMN_1224770	Gprasp1	0.76661	0.011112	0.184938	NM_001005385.1
ILMN_1249941	Gdf10	0.766751	0.049473	0.332629	NM_145741.2
ILMN_2596917	LOC100044475	0.766797	0.00937981	0.172182	XM_001472256.1
ILMN_2765335	BC028528	0.76681	0.0465227	0.324154	NM_153513.1
ILMN_3006804	Igf2bp1	0.766883	0.0163351	0.212165	NM_009951.3
ILMN_2697990	Mkln1	0.766969	0.0113382	0.186216	NM_013791.2
ILMN_2800740	Slc22a9	0.767128	0.0399718	0.307022	NM_144785.1
ILMN_1222184	Tbc1d24	0.767157	0.024031	0.247803	NM_173186.3
ILMN_2757634	Fam110c	0.767259	0.0219517	0.237814	NM_027828.2
ILMN_3156419	Nusap1	0.767289	0.0423634	0.313902	NM_001042652.1
ILMN_2976120	2400003C14Rik	0.7674	0.00972804	0.175378	NM_028018.1
ILMN_2703321	Ankzf1	0.76742	0.0275752	0.262541	NM_026187.4
ILMN_1215797	Gpd2	0.767447	0.0240975	0.248091	NM_010274.2
ILMN_2683958	Col3a1	0.767499	0.0482995	0.328869	NM_009930.1
ILMN_1214934	Cdk5rap3	0.7677	0.0103046	0.179344	NM_030248.1
ILMN_2612513	6330569M22Rik	0.767767	0.0169459	0.214729	NM_153563.1
ILMN_2838139	Zfp52	0.767877	0.0381918	0.300955	NM_144515.2
ILMN_2722129	Hps1	0.767898	0.0247787	0.251179	NM_019424.2
ILMN_2600565	Maged2	0.767911	0.0140992	0.200742	NM_030700.1
ILMN_1252459	Zfp280c	0.767915	0.0295143	0.271196	NM_153532.2
ILMN_1228338	Eps15	0.76793	0.018512	0.223523	NM_007943.2
ILMN_2789077	Itgb1	0.767982	0.0259868	0.256445	NM_010578.1
ILMN_2593578	Rabl2a	0.768087	0.034053	0.288145	NM_026817.3
ILMN_2690715	Rnf24	0.768143	0.0142288	0.2012	NM_178607.3
ILMN_2908022	Ccdc98	0.768147	0.0175582	0.21839	NM_172405.1
ILMN_2976448	E330036I19Rik	0.768263	0.0102761	0.17931	NM_144915.2
ILMN_2700022	Arl2bp	0.768517	0.0470908	0.324873	NM_024269.3
ILMN_1254987	Mbnl2	0.768546	0.017544	0.218318	NM_175341.4
ILMN_2762397	Fbxo25	0.768555	0.00676932	0.149571	NM_025785.2
ILMN_2668849	Prkcbp1	0.768562	0.0071546	0.153441	NM_027230.3
ILMN_2748584	LOC100048221	0.7686	0.0450805	0.321013	XM_001480237.1
ILMN_1245469	Rabggta	0.768644	0.0095883	0.173882	NM_019519.2
ILMN_2943762	B3galnt2	0.768715	0.031817	0.28155	NM_178640.2
ILMN_1234702	Gpt2	0.768749	0.01101	0.184436	NM_173866.3
ILMN_2761169	3110050N22Rik	0.768762	0.0267132	0.25856	NM_173181.1
ILMN_1249378	Bhlhb2	0.768769	0.0162477	0.211983	NM_011498.4
ILMN_2731523	Bat5	0.768775	0.0434397	0.316582	NM_178592.3
ILMN_2899133	Uhrf1bp1	0.768826	0.0121219	0.191103	NM_001080769.1
ILMN_2736975	Bat3	0.768944	0.0272826	0.260916	NM_057171.1
ILMN_2955535	Rmnd1	0.769058	0.0336713	0.28765	NM_025343.3
ILMN_1213449	Man2c1	0.769103	0.0161944	0.211983	NM_028636.2
ILMN_1253601	Aacs	0.769131	0.0465215	0.324154	NM_030210.1
ILMN_2727663	Tgfbi	0.769242	0.0349084	0.290608	NM_009369.3
ILMN_2741446	Asph	0.769548	0.0181435	0.221173	NM_023066.2
ILMN_3084954	Tes	0.769781	0.0128506	0.195668	NM_011570.2
ILMN_3050451	Dbndd2	0.769799	0.0375742	0.29975	NM_001048227.1
ILMN_2615513	Frk	0.769941	0.0446579	0.319863	NM_010237.2
ILMN_2828139	Zfp128	0.770185	0.0111855	0.185732	NM_153802.3
ILMN_2597899	Zfc3h1	0.770293	0.032457	0.283534	NM_001033261.2
ILMN_1242101	Tmem184a	0.770307	0.0374847	0.299505	NM_144914.2
ILMN_2757617	Il1rl1	0.770354	0.0101434	0.178832	NM_010743.1
ILMN_1221736	Samhd1	0.770444	0.00660483	0.147504	NM_018851.2
ILMN_2683277	3830406C13Rik	0.770704	0.0128195	0.195668	NM_178141.2
ILMN_2435486	Tnfsf8	0.770846	0.0478478	0.327372	NM_009403.2
ILMN_2738330	Fabp7	0.770904	0.0168326	0.214238	NM_021272.2
ILMN_2489360	Pdia6	0.771065	0.0355099	0.293186	NM_027959.3
ILMN_2612125	Arhgef18	0.771077	0.010308	0.179344	NM_133962.3
ILMN_2756023	Pcsk9	0.771152	0.0191345	0.226799	NM_153565.1
ILMN_3095356	LOC545013	0.771174	0.0185725	0.223854	NM_001025085.1
ILMN_2753492	Ripk1	0.771185	0.0144648	0.202342	NM_009068.3
ILMN_1244098	Dst	0.771231	0.0475755	0.326709	NM_134448.2
ILMN_2971567	Ddx24	0.771366	0.0189968	0.226105	NM_020494.2
ILMN_2996561	Gpr177	0.77141	0.0133604	0.198026	NM_026582.3
ILMN_3005058	Etfdh	0.771585	0.036338	0.296061	NM_025794.1
ILMN_1218311	2410018C17Rik	0.77169	0.00945489	0.172361	NM_178390.2
ILMN_2879755	Tagap	0.771945	0.0377297	0.300049	NM_145968.1
ILMN_2868827	Pscd1	0.772153	0.0441831	0.318946	NM_011180.2
ILMN_2664429	Klra22	0.772224	0.031642	0.280478	NM_053152.2
ILMN_2662990	Xkr8	0.772281	0.0366643	0.297306	NM_201368.1
ILMN_2726595	Zfp446	0.772408	0.0416322	0.312147	NM_175558.3
ILMN_2901284	Add3	0.772424	0.0166397	0.21283	NM_013758.2
ILMN_1212907	Fam171b	0.772488	0.0420453	0.312961	NM_175514.2
ILMN_1222383	LOC100048083	0.772579	0.0086197	0.166542	XR_034387.1
ILMN_2589960	Gins3	0.772654	0.0426468	0.314943	NM_030198.3
ILMN_2690241	Pkib	0.77271	0.0183721	0.222516	NM_001039050.1
ILMN_2604282	Sfrp1	0.772814	0.0178092	0.219915	NM_013834.1
ILMN_3136809	Git2	0.772832	0.0381361	0.300814	NM_001077359.1
ILMN_2959956	Mmab	0.772951	0.0248279	0.251522	NM_029956.2
ILMN_2989871	Stk36	0.773204	0.0200823	0.229561	NM_175031.3
ILMN_1212993	Smpd4	0.773231	0.0405437	0.309155	NM_029945.2
ILMN_1242042	Zfp398	0.773321	0.0135787	0.199049	NM_027477.2
ILMN_2678714	Id4	0.773412	0.0343692	0.288954	NM_031166.2
ILMN_2655175	Cdrt4	0.773498	0.044344	0.319115	NM_025496.1
ILMN_2919263	Slc25a1	0.773589	0.0229213	0.24239	NM_153150.1
ILMN_2475727	Ube2l3	0.773594	0.0278005	0.26331	NM_009456.2
ILMN_2696191	Pip4k2c	0.773624	0.0192231	0.227115	NM_054097.2
ILMN_2920889	Olfr919	0.773631	0.0199391	0.229239	NM_146440.1
ILMN_2514292	Zyx	0.773668	0.0208911	0.233408	NM_011777.2
ILMN_2760057	BC068281	0.773677	0.034247	0.288687	NM_173416.2
ILMN_2792267	Tirap	0.773817	0.0118371	0.190144	NM_054096.1
ILMN_1257924	Gdpd2	0.773862	0.00848917	0.165388	NM_023608.2
ILMN_1238403	Zfp830	0.774088	0.0288517	0.268412	NM_025884.4
ILMN_2939990	Tarbp2	0.774125	0.047081	0.324873	NM_009319.1
ILMN_2837671	Fblim1	0.774142	0.0131374	0.197349	NM_133754.3
ILMN_1229530	Csk	0.774172	0.0201151	0.229683	NM_007783.2
ILMN_2763459	Tbcel	0.774341	0.0121897	0.191458	NM_173038.3
ILMN_2730803	Mpnd	0.774447	0.0125324	0.193769	NM_026530.5
ILMN_2591917	Akr1b3	0.77448	0.0188748	0.225699	NM_009658.2
ILMN_1258620	Mtmr1	0.774623	0.0206901	0.231969	NM_016985.2
ILMN_2663230	Slco3a1	0.774739	0.0131402	0.197349	NM_023908.2
ILMN_2755215	Mtmr12	0.774778	0.0204648	0.231	NM_172958.3
ILMN_1242248	Cldn12	0.774953	0.0205047	0.231	NM_022890.1
ILMN_2830257	Ankrd36	0.774967	0.0428173	0.315158	NM_023816.2
ILMN_1230423	Sh3pxd2b	0.774968	0.0354592	0.293177	NM_177364.3
ILMN_2773835	LOC670044	0.774976	0.0184862	0.223338	XM_978692.1
ILMN_1250193	Olfr993	0.775061	0.0493489	0.332627	NM_146435.1
ILMN_2827646	Tmem98	0.775124	0.0120756	0.19104	NM_029537.1
ILMN_2851735	Ankrd13d	0.77514	0.0208169	0.232781	NM_026720.1
ILMN_2882820	Oraov1	0.775202	0.0237149	0.245817	NM_028184.3
ILMN_2684289	Sema3a	0.775401	0.016972	0.214729	NM_009152.2
ILMN_3062267	Acot1	0.775538	0.0224178	0.239232	NM_012006.2
ILMN_2432508	Slc39a13	0.775546	0.0227178	0.241231	NM_026721.2
ILMN_2733594	D630004A14Rik	0.775792	0.033848	0.287791	NM_198675.2
ILMN_2677056	LOC100048622	0.775804	0.0198359	0.229089	XM_001480443.1
ILMN_2655577	Pold1	0.776021	0.0174397	0.217695	NM_011131.2
ILMN_2731424	BC038156	0.776033	0.0411551	0.310318	NM_177768.2
ILMN_2917441	Rusc1	0.776131	0.0476483	0.326723	NM_028188.1
ILMN_2611821	Ppp2ca	0.776869	0.00978935	0.175881	NM_019411.4
ILMN_2607786	Fads1	0.776908	0.0255314	0.254606	NM_146094.1
ILMN_1233076	Prkcsh	0.776981	0.021908	0.23764	NM_008925.1
ILMN_2655510	LOC100048858	0.77703	0.0413049	0.310834	XM_001472990.1
ILMN_2594344	Nedd4	0.777033	0.0482179	0.328575	NM_010890.3
ILMN_2748941	Itfg3	0.777102	0.0113179	0.186216	NM_207217.3
ILMN_1250576	2810439F02Rik	0.777146	0.0357118	0.293831	NM_028341.2
ILMN_3108770	Fbxl10	0.777217	0.0132231	0.19749	NM_001005866.1
ILMN_2427560	Traf6	0.777263	0.0301355	0.273808	NM_009424.2
ILMN_2954195	Scyl1	0.77743	0.0137951	0.200166	NM_023912.2
ILMN_2628236	A330021E22Rik	0.777456	0.014867	0.204725	NM_172447.2
ILMN_2699635	Rab6	0.777475	0.0442311	0.318946	NM_024287.3
ILMN_2707452	Ebf1	0.777571	0.0142657	0.2012	NM_007897.2
ILMN_3162180	BC066028	0.777898	0.0204995	0.231	NM_001001180.2
ILMN_2673064	Ing2	0.777903	0.0137222	0.199672	NM_023503.2
ILMN_2750800	Gpr63	0.777931	0.0129182	0.195961	NM_030733.3
ILMN_1214850	Pak1	0.777971	0.0371682	0.299126	NM_011035.2
ILMN_1247053	Ankrd13b	0.778036	0.011953	0.190661	NM_172945.2
ILMN_3001043	Melk	0.77808	0.0207643	0.232497	NM_010790.2
ILMN_3060454	Myo1c	0.778083	0.0487626	0.330692	NM_001080774.1
ILMN_2904117	Six1	0.77809	0.0134252	0.19821	NM_009189.1
ILMN_1250766	Pvrl3	0.778152	0.0213079	0.235302	NM_021495.2
ILMN_2755667	Apbb1ip	0.778426	0.0464874	0.324154
ILMN_2492500	Zeb1	0.778433	0.0179085	0.2204	NM_011546.2
ILMN_3070389	ENSMUSG00000068790	0.778457	0.0134289	0.19821	NM_001029930.1
ILMN_2723474	Adcy9	0.778488	0.0283782	0.266338	NM_009624.2
ILMN_1240266	Ankrd25	0.778632	0.00581016	0.140435	NM_145611.3
ILMN_2455501	Vps4b	0.778739	0.0345073	0.289121	NM_009190.1
ILMN_2908981	Armc8	0.778806	0.0269147	0.259328	NM_028768.1
ILMN_2422410	Vps33b	0.778857	0.0255762	0.254642	NM_178070.3
ILMN_1239507	Mrpl15	0.778898	0.0267935	0.258839	NM_025300.2
ILMN_2622345	Dyrk1a	0.778904	0.029907	0.272912	NM_007890.1
ILMN_2590053	Dpm1	0.778962	0.0260959	0.256788	NM_010072.2
ILMN_1258929	2610110G12Rik	0.778976	0.017932	0.220583	NM_028476.3
ILMN_2791121	Ak3	0.779018	0.0262145	0.256801	NM_021299.1
ILMN_2477267	Zbtb1	0.779084	0.0399578	0.307022	NM_178744.1
ILMN_2689678	Ddx54	0.779176	0.0339233	0.287791	NM_028041.2
ILMN_1244797	Dlgap5	0.779229	0.0466295	0.324203	NM_144553.1
ILMN_2797322	Prr3	0.779341	0.0378931	0.300357	NM_145487.2
ILMN_2789346	Tmem144	0.779667	0.0172263	0.215889	NM_027495.2
ILMN_2936691	Olfr992	0.779877	0.0481021	0.328157	NM_146865.1
ILMN_2856668	Mett11d1	0.779892	0.0344619	0.289067	NM_001029990.1
ILMN_1226055	Kcnk2	0.779971	0.0476664	0.326723	NM_010607.1
ILMN_1244631	Ugp2	0.780088	0.0398684	0.307022	NM_139297.4
ILMN_1222677	Hoxb13	0.780416	0.0468228	0.324485
ILMN_1218441	Slc23a3	0.780434	0.0388708	0.303698	NM_194333.3
ILMN_2773817	Lpar2	0.780608	0.0149358	0.204915	NM_020028.3
ILMN_3137767	Vamp1	0.780656	0.0412299	0.3107	NM_001080557.1
ILMN_2846255	Pgpep1	0.780754	0.0397985	0.307022	NM_023217.2
ILMN_2418725	Zdhhc3	0.781002	0.0260055	0.256531	NM_026917.4
ILMN_1236312	Snx14	0.781174	0.017464	0.217695	NM_172926.2
ILMN_2679063	Dctn2	0.781206	0.0162513	0.211983	NM_027151.1
ILMN_2997002	Pigo	0.781332	0.0432614	0.316401	NM_020035.1
ILMN_2802168	Rsad1	0.781363	0.00929309	0.171432	NM_001013381.1
ILMN_2885348	Mepce	0.78155	0.0109863	0.184399	NM_144913.3
ILMN_1254001	Sharpin	0.781555	0.037083	0.299003	NM_025340.1
ILMN_2713586	Haghl	0.781556	0.0432816	0.316401
ILMN_2627299	Akap9	0.78161	0.0296935	0.272123	NM_194462.1
ILMN_1229745	Sertad4	0.781611	0.0437302	0.31726	NM_198247.1
ILMN_2416424	D19Wsu162e	0.781762	0.0104406	0.180184	NM_146099.2
ILMN_1225277	Htr1f	0.781872	0.0471668	0.324945	NM_008310.2
ILMN_2527715	Sel1l2	0.782094	0.0496798	0.333408	NM_001033296.2
ILMN_2731454	Evl	0.782167	0.0428432	0.315158	NM_007965.2
ILMN_3083372	Zfp748	0.782233	0.0478771	0.327372	NM_183145.2
ILMN_2690122	Slc27a1	0.782469	0.0287411	0.268171	NM_011977.2
ILMN_2696339	Fgfr1op	0.78248	0.0287963	0.26832	NM_201230.4
ILMN_2630852	Il7	0.782508	0.0253729	0.254095	NM_008371.4
ILMN_3152380	Flot2	0.782605	0.0155607	0.207721	NM_001040403.1
ILMN_2594714	Ets2	0.782695	0.0348199	0.290147	NM_011809.2
ILMN_1228976	Tardbp	0.782707	0.0476293	0.326723	NM_001003898.1
ILMN_2635167	LOC100048645	0.782722	0.030586	0.275317	XM_001480791.1
ILMN_2791746	Pscd3	0.782761	0.0362644	0.295743	NM_011182.2
ILMN_2689651	A530023O14Rik	0.782782	0.0310187	0.277332	NM_175648.2
ILMN_2667432	Avpr1b	0.782877	0.0470239	0.324873	NM_011924.2
ILMN_2667441	Tmem183a	0.782897	0.0300756	0.273707	NM_001042485.1
ILMN_1218482	LOC100045228	0.783194	0.0401828	0.307673	XM_001473899.1
ILMN_2873729	Trfp	0.7833	0.0262111	0.256801	NM_020048.2
ILMN_2774654	Olfr574	0.783549	0.0287509	0.268171	NM_146360.2
ILMN_1231439	Aatk	0.783555	0.0217128	0.236807	NM_007377.3
ILMN_2647476	Lrrc40	0.783832	0.0328593	0.284497	NM_024194.4
ILMN_3120652	Smap2	0.784292	0.017114	0.215367	NM_133716.2
ILMN_3026244	4922505G16Rik	0.784404	0.0373234	0.299505	NM_001039557.1
ILMN_2696711	Mmp11	0.784486	0.0183749	0.222516	NM_008606.2
ILMN_2853342	Pacsin2	0.784519	0.0339048	0.287791	NM_011862.1
ILMN_1227330	Svs5	0.784555	0.0406895	0.309227	NM_009301.1
ILMN_1246740	Slc35b2	0.784594	0.022163	0.238199	NM_028662.2
ILMN_2490479	Ywhab	0.784763	0.0399627	0.307022	NM_018753.5
ILMN_2631192	Vps26b	0.784907	0.0324612	0.283534	NM_178027.3
ILMN_1234419	Bag2	0.784921	0.0395858	0.306037	NM_145392.2
ILMN_2728379	Ivd	0.784925	0.0303542	0.274555	NM_019826.3
ILMN_2506229	Tubd1	0.784927	0.0232402	0.244055	NM_019756.2
ILMN_1221251	1110012D08Rik	0.785035	0.0116021	0.188576	NM_178066.2
ILMN_2984647	Ap1m1	0.785037	0.0145919	0.203015	NM_007456.1
ILMN_1216143	Rnf11	0.785264	0.0213442	0.235502	NM_013876.3
ILMN_2758168	Lrrc14	0.785311	0.0357234	0.293831	NM_145471.2
ILMN_3116014	C530028I08Rik	0.785381	0.0210388	0.23385	NM_001033314.1
ILMN_1236683	Ptdss2	0.785551	0.0210132	0.23385	NM_013782.4
ILMN_2701501	Ncaph2	0.785613	0.0415944	0.312073	NM_025795.2
ILMN_2435814	Trim11	0.785642	0.0448324	0.320372	NM_053168.1
ILMN_2903364	Swap70	0.785657	0.0171739	0.215889	NM_009302.2
ILMN_2862386	Rhod	0.78567	0.0308767	0.276749	NM_007485.2
ILMN_1253545	Minpp1	0.785892	0.0342936	0.288687	NM_010799.1
ILMN_1226447	Sema4b	0.785911	0.0164655	0.2123	NM_013659.3
ILMN_1259048	Ube2q1	0.786145	0.0194093	0.228355	NM_027315.3
ILMN_1212637	Lman1	0.786254	0.0174685	0.217695	NM_027400.2
ILMN_2924831	Gas7	0.786488	0.014254	0.2012	NM_008088.1
ILMN_1214092	Gphn	0.786564	0.0417519	0.312305	NM_172952.2
ILMN_2735175	Pcdhgb2	0.786758	0.0132696	0.19749	NM_033575.3
ILMN_2840956	Thbs3	0.786789	0.0381425	0.300814	NM_013691.1
ILMN_2894450	Snx15	0.786803	0.0237033	0.245817	NM_026912.1
ILMN_1214823	Tsc2	0.786832	0.0303732	0.27463	NM_011647.2
ILMN_2733887	Mknk2	0.786851	0.0256123	0.254706	NM_021462.3
ILMN_2803716	Zranb2	0.78695	0.021728	0.236807	NM_017381.1
ILMN_2503987	Zbtb43	0.786976	0.0162192	0.211983	NM_001025594.1
ILMN_2701815	Plxna2	0.787334	0.0467661	0.324358	NM_008882.2
ILMN_1217454	Lamp2	0.787338	0.0277937	0.26331	NM_010685.3
ILMN_2472504	Pcyox1	0.787428	0.0197841	0.229003
ILMN_1227652	Olfr1044	0.787498	0.0360828	0.295426	NM_147011.1
ILMN_1251870	Smarcad1	0.787614	0.0387077	0.303233	NM_007958.1
ILMN_1243908	Sh3gl1	0.787662	0.0185924	0.223884	NM_013664.2
ILMN_2509962	Zfp276	0.787688	0.0451308	0.321013	NM_020497.1
ILMN_2646296	D4Bwg0951e	0.787827	0.0162343	0.211983	NM_026821.4
ILMN_3138743	Acsl3	0.787877	0.0284423	0.266551	NM_028817.2
ILMN_3159149	Rusc2	0.787929	0.0405904	0.309227	NM_199057.2
ILMN_3148662	Sfrs5	0.78817	0.0198877	0.229173	NM_001079695.1
ILMN_1224613	Lrrc69	0.788201	0.0378279	0.300112	NM_028499.2
ILMN_2588771	Fbxl8	0.788327	0.0179964	0.220666	NM_015821.1
ILMN_2748966	Tgfb3	0.788492	0.0203867	0.230795	NM_009368.2
ILMN_2805339	Hspb6	0.78851	0.0423365	0.313902	NM_001012401.1
ILMN_1254295	Sox21	0.788594	0.0110408	0.184633	NM_177753.2
ILMN_2702704	Ndufv1	0.788876	0.0278543	0.263442	NM_133666.2
ILMN_1238376	M6pr	0.788958	0.0383218	0.301473	NM_010749.6
ILMN_2666677	Cel	0.788984	0.0451344	0.321013	NM_009885.1
ILMN_2655295	Vps53	0.789055	0.0353367	0.292729	NM_026664.2
ILMN_2600465	Phactr4	0.789077	0.0461002	0.322966	NM_175306.3
ILMN_2713464	Abhd4	0.789082	0.0334847	0.286914	NM_134076.1
ILMN_1233759	Asph	0.789106	0.0245346	0.249888	NM_023066.2
ILMN_3010109	Slc25a11	0.789179	0.0499341	0.334068	NM_024211.2
ILMN_1235687	Shkbp1	0.789192	0.0308709	0.276749	NM_138676.2
ILMN_3135473	Rap2c	0.78966	0.0235489	0.24548	NM_172413.2
ILMN_2418222	Zbed4	0.789718	0.0439076	0.318222	NM_181412.3
ILMN_2991660	Mif4gd	0.789864	0.030488	0.27509	NM_027162.3
ILMN_2971721	2410025L10Rik	0.789885	0.0206429	0.231743	NM_028596.2
ILMN_2663741	Ankmy2	0.78998	0.0145197	0.2025	NM_146033.2
ILMN_2662793	Trim67	0.790031	0.0400352	0.307191	XM_001004593.1
ILMN_1240716	Etaa1	0.790117	0.0362329	0.295743	NM_026576.2
ILMN_1256019	LOC333331	0.790152	0.020256	0.23042	XR_032458.1
ILMN_2670895	Bat1a	0.790546	0.0216562	0.236671	NM_019693.2
ILMN_2879759	Tagap	0.790788	0.0259672	0.256445	NM_145968.1
ILMN_3113571	Gpr64	0.790999	0.0229771	0.24268	NM_178712.3
ILMN_2696026	Npr2	0.79121	0.017603	0.218808	NM_173788.3
ILMN_2933478	Amy2-2	0.791255	0.0240263	0.247803	NM_001042711.1
ILMN_2611155	Kcmf1	0.791274	0.0387796	0.303539	NM_019715.1
ILMN_2821916	Nicn1	0.791481	0.0342982	0.288687	NM_025449.2
ILMN_2824002	Frat2	0.791643	0.0406864	0.309227	NM_177603.1
ILMN_2868987	Smpd1	0.791656	0.0349997	0.291064	NM_011421.1
ILMN_2669128	Slc30a6	0.791705	0.0399615	0.307022	NM_144798.4
ILMN_1246992	A630042L21Rik	0.791884	0.0479013	0.327372	NM_134134.2
ILMN_1258789	Ythdf3	0.791977	0.0387287	0.303233	NM_172677.2
ILMN_1257251	Txnl4b	0.792201	0.0285643	0.267012	NM_175646.2
ILMN_2706827	Setx	0.792272	0.022016	0.237897	NM_198033.2
ILMN_2718266	Fkbp5	0.792318	0.0282112	0.2653	NM_010220.2
ILMN_2689731	Dusp4	0.792327	0.0312847	0.278883	NM_176933.4
ILMN_2765032	Kcnn4	0.792354	0.0198833	0.229173	NM_008433.3
ILMN_2832608	Fvt1	0.792633	0.0342834	0.288687	NM_027534.1
ILMN_2993334	Plekhf1	0.792669	0.0420635	0.312961	NM_024413.1
ILMN_3116570	Pdhb	0.792683	0.0423926	0.313984	NM_024221.3
ILMN_1215004	Osbpl9	0.79287	0.0132122	0.19749	NM_173350.1
ILMN_2663211	Stbd1	0.792964	0.0164361	0.212241	NM_175096.3
ILMN_2862418	Slc30a7	0.793054	0.0411029	0.310262	NM_023214.3
[truncated: 1,631 more rows]
