# Supplementary material for: Genome-Wide Identification of Bcl11b Gene Targets Reveals Role in Brain-Derived Neurotrophic Factor Signaling
Source: PLoS One. 2011 Sep 1;6(9):e23691. doi: 10.1371/journal.pone.0023691 (PMC3164671; doi:10.1371/journal.pone.0023691)
Supplement: Table S2 — Annotated ChIP-seq binding hits for Bcl11b in ST Hdh striatal cells. (XLSX) [file pone.0023691.s005.xlsx]

## Sheet: Sheet1
Suppl Table 2. Annotated ChIP-seq binding hits for Bcl11b.
Chr:	RefGene:	Gene ID:	Hit start:	Hit end:	Lng:	P-value:	Fold-enrich:	tags:	Strand:	Position:
chr19	NM_145500	Ubtd1	42086697	42087124	428	194.19	10.83	45	+	intron
chr10	NM_029166	Uhrf1bp1l	89276039	89276279	241	215.36	22.06	31	+	intron
chr6	NM_053202	Foxp1	99112792	99113024	233	240.31	14.61	45	-	5-prime-intron
chr13	NM_172590	Wdr41	95782433	95782649	217	305.44	39.11	32	+	intron
chr18	NM_026779	Mocos	24830356	24831078	723	789.92	28.08	107	+	intron
chr2	NM_178755	Agbl2	90632727	90632782	56	140.11	37.84	7	+	intron
chr4	NM_001081013	Rlf	120839479	120839547	69	140.96	7.17	31	-	intron
chr12	NM_001079883	Bcl11b	109241283	109241380	98	142.19	5.13	85	-	Exon 1
chr2	NM_001039086	Rapgef1	29494448	29494622	175	127.51	24.44	19	+	intron
chr10	NM_001081954	Dux/Gm4981	57691162	57691222	61	122.09	13.04	13	-	intron
chr13	NM_030609	Hist1h4a	23852921	23852986	66	124.99	43.25	8	-	intron
chr13	NM_030609	Hist1h4b	23852921	23852986	66	124.99	43.25	8	+	intron
chr13	NM_030609	Hist1h1a	23852921	23852986	66	124.99	43.25	8	+	5-prime
chr1	NM_019445	Fmn2	176561391	176561621	231	115.12	21.63	13	+	intron
chr13	NM_001081020	Adamts6	105275122	105275204	83	111.82	10.31	24	+	intron
chr9	NM_010700	Ldlr	21521927	21521987	61	109.5	9.02	15	+	5-prime
chr1	NM_001013817	Sp140	87491013	87491103	91	108.84	43.25	9	+	5-prime
chr1	NM_001013817	Sp110	87491013	87491103	91	108.84	43.25	9	-	intron
chr8	NM_025518	Dus21	108532053	108532112	60	109.87	9.78	13	+	5-prime
chr8	NM_025518	Ddx28	108532053	108532112	60	109.87	9.78	13	-	intron
chr2	NM_029148	Tmx4	134440743	134440804	62	109.97	6.02	23	-	intron
chr13	NM_011056	Pde4d	109956426	109956481	56	107.08	30.08	6	+	intron
chr6	NM_028920	Hyal6	24685228	24685290	63	104.67	13.24	11	+	intron
chr13	NM_010829	Msh3	93085721	93085950	230	103.62	13.88	17	-	intron
chr4	NM_008321	Id3	135699743	135699992	250	101.48	15.04	18	+	Exon 1
chr14	NM_001024712,NM_001024712,NM_001024712,	Gm3696	6027542	6027615	74	98.15	27.07	9	-	intron
chr5	NM_198620	Rundc3b	8552607	8552671	65	99.05	5.77	23	-	intron
chr1	NM_134252	Trpm8	90282122	90282493	372	97.88	12.03	24	+	intron
chr19	NM_008960	Pten	32848566	32848625	60	97.09	6.02	19	+	intron
chr18	NM_025749	Zfp474	52794630	52794687	58	98.2	6.42	16	+	intron
chr11	NM_011856	Odz2	36351516	36351751	236	98.44	20.05	13	-	intron
chr11	NM_009965	Cryba1	77547756	77547818	63	96.56	5.32	23	-	5 prime
chr5	NM_024451	Sun1	139692836	139693038	203	98.48	27.03	11	+	intron
chr10	NM_023370	Cdh23	59907903	59908202	300	96.47	9.02	28	-	intron
chr13	NM_178397	Faf2	54737301	54737360	60	95.91	32.44	6	+	intron
chr10	NM_172788	Sh3rf3	58388659	58388995	337	95.44	15.04	20	+	intron
chr2	NM_173368	Chd6	160821415	160821484	70	92.67	11.17	13	-	intron
chr13	NM_054053	Gpr98	81591622	81591800	179	92.58	27.03	10	-	intron
chr10	NM_134007	Ipmk	70801426	70801562	137	91.83	37.84	9	+	5-prime
chr10	NM_134007	Cisd1	70801426	70801562	137	91.83	37.84	9	-	intron
chr14	NM_010210	Fhit	11878455	11878513	59	93.93	7.66	14	-	intron
chr19	NM_172154	Lcor	41626003	41626133	131	93.68	27.03	9	+	Exon 1
chr11	NM_001110778	Adam11	102646669	102646799	131	93.68	27.03	9	+	intron
The P-value is shown as -10Log10.
