# Supplementary material for: Genome-Wide Identification of Bcl11b Gene Targets Reveals Role in Brain-Derived Neurotrophic Factor Signaling
Source: PLoS One. 2011 Sep 1;6(9):e23691. doi: 10.1371/journal.pone.0023691 (PMC3164671; doi:10.1371/journal.pone.0023691)
Supplement: Table S3 — Functional Annotation Clustering analysis of the integrated Bcl11b target genes (those appearing in both microarray and ChIP-seq datasets) using The Database for Annotation, Visualization and Integrated Discovery ( DAVID ) software v6.7. The p-values associated with each annotation are according to the Fisher Exact/EASE Score. (XLSX) [file pone.0023691.s006.xlsx]

## Sheet: Bcl11b function clustering NEW
Suppl. Table 3. Functional Annotation Clustering of integrated Bcl11b target genes (those appearing in both microarray and ChIP-seq datasets).
The Functional Annotation Clustering integrates of Kappa statistics to measure the degree of the common genes between two annotations, and fuzzy heuristic clustering to classify the groups of similar annotations. In this sense, the more common genes annotations share, the higher chance they will be grouped together. The p-values associated with each annotation are according to the Fisher Exact/EA…
Cluster 1	Enrichment Score: 2.093
Category	Term	Count	%	PValue	Genes	List Total
INTERPRO	IPR018029:C2 membrane targeting protein	7	2.83401	0.00230118	PLCL2, HECW2, NEDD4, PLCG2, SYT7, CPNE2, PRKCE	226
INTERPRO	IPR000008:C2 calcium-dependent membrane targeting	7	2.83401	0.00626958	PLCL2, HECW2, NEDD4, PLCG2, SYT7, CPNE2, PRKCE	226
UP_SEQ_FEATURE	domain:C2	5	2.02429	0.0155416	PLCL2, HECW2, NEDD4, PLCG2, PRKCE	227
SMART	SM00239:C2	7	2.83401	0.01892	PLCL2, HECW2, NEDD4, PLCG2, SYT7, CPNE2, PRKCE	149
Cluster 2	Enrichment Score: 1.914
Category	Term	Count	%	PValue	Genes	List Total
GOTERM_MF_FAT	GO:0030695~GTPase regulator activity	14	5.66802	0.00115586	RAB3IL1, IQGAP2, ARHGAP17, PSD2, TBC1D19, TBC1D22B, ECT2, TBC1D24, GARNL3, EVI5L, DEPDC1B, RAPGEF1, TBC1D2, BCAR3	179
GOTERM_MF_FAT	GO:0060589~nucleoside-triphosphatase regulator activity	14	5.66802	0.00134095	RAB3IL1, IQGAP2, ARHGAP17, PSD2, TBC1D19, TBC1D22B, ECT2, TBC1D24, GARNL3, EVI5L, DEPDC1B, RAPGEF1, TBC1D2, BCAR3	179
GOTERM_MF_FAT	GO:0005099~Ras GTPase activator activity	6	2.42915	0.00175941	TBC1D24, IQGAP2, EVI5L, TBC1D19, TBC1D22B, TBC1D2	179
GOTERM_MF_FAT	GO:0005097~Rab GTPase activator activity	5	2.02429	0.00255606	TBC1D24, EVI5L, TBC1D19, TBC1D22B, TBC1D2	179
GOTERM_MF_FAT	GO:0005083~small GTPase regulator activity	10	4.04858	0.00312967	GARNL3, TBC1D24, RAB3IL1, IQGAP2, EVI5L, PSD2, TBC1D19, TBC1D22B, ECT2, TBC1D2	179
GOTERM_BP_FAT	GO:0051056~regulation of small GTPase mediated signal transduction	10	4.04858	0.00360934	GARNL3, TBC1D24, IQGAP2, ICMT, PSD2, TBC1D19, TBC1D22B, ECT2, RAPGEF1, TBC1D2	183
GOTERM_MF_FAT	GO:0005096~GTPase activator activity	9	3.64372	0.00433953	GARNL3, TBC1D24, IQGAP2, ARHGAP17, DEPDC1B, EVI5L, TBC1D19, TBC1D22B, TBC1D2	179
GOTERM_MF_FAT	GO:0008047~enzyme activator activity	10	4.04858	0.00640574	GARNL3, TBC1D24, IQGAP2, ARHGAP17, DEPDC1B, EVI5L, TBC1D19, TBC1D22B, ADC, TBC1D2	179
INTERPRO	IPR000195:RabGAP/TBC	4	1.61943	0.0122094	TBC1D24, TBC1D19, TBC1D22B, TBC1D2	226
GOTERM_BP_FAT	GO:0032483~regulation of Rab protein signal transduction	4	1.61943	0.01517	TBC1D24, TBC1D19, TBC1D22B, TBC1D2	183
GOTERM_BP_FAT	GO:0032313~regulation of Rab GTPase activity	4	1.61943	0.01517	TBC1D24, TBC1D19, TBC1D22B, TBC1D2	183
GOTERM_BP_FAT	GO:0051336~regulation of hydrolase activity	8	3.23887	0.0165124	CFLAR, TBC1D24, BAK1, CHRM3, PML, TBC1D19, TBC1D22B, TBC1D2	183
SMART	SM00164:TBC	4	1.61943	0.0232697	TBC1D24, TBC1D19, TBC1D22B, TBC1D2	149
GOTERM_BP_FAT	GO:0046578~regulation of Ras protein signal transduction	7	2.83401	0.0350659	TBC1D24, ICMT, PSD2, TBC1D19, TBC1D22B, ECT2, TBC1D2	183
Cluster 3	Enrichment Score: 1.531
Category	Term	Count	%	PValue	Genes	List Total
GOTERM_BP_FAT	GO:0006468~protein amino acid phosphorylation	20	8.09717	0.000961081	PTPRC, TRPM6, PASK, PML, MAPK10, PRKCE, RIOK2, EPHA3, MARK2, RPS6KA5, IRAK4, MAST2, MAPK6, PKN3, PAK4, MAPK9, SHC1, BRD4, AATK, NRBP2	183
SP_PIR_KEYWORDS	kinase	21	8.50202	0.00100292	CPT1B, TRPM6, PASK, PIP5K1B, AKAP9, MAPK10, PRKCE, RIOK2, EPHA3, MARK2, RPS6KA5, IRAK4, MAST2, MAPK6, PKN3, PAK4, DUSP16, MAPK9, PAPSS1, PRPS2, AATK	234
GOTERM_MF_FAT	GO:0004674~protein serine/threonine kinase activity	15	6.07287	0.00160277	TRPM6, PASK, MAPK10, PRKCE, RIOK2, MARK2, RPS6KA5, IRAK4, MAST2, MAPK6, PKN3, PAK4, MAPK9, PPP4C, AATK	179
SP_PIR_KEYWORDS	serine/threonine-protein kinase	14	5.66802	0.00166302	TRPM6, PASK, MAPK10, PRKCE, RIOK2, MARK2, RPS6KA5, IRAK4, MAST2, MAPK6, PKN3, PAK4, MAPK9, AATK	234
GOTERM_BP_FAT	GO:0016310~phosphorylation	20	8.09717	0.00354326	PTPRC, TRPM6, PASK, PML, MAPK10, PRKCE, RIOK2, EPHA3, MARK2, RPS6KA5, IRAK4, MAST2, MAPK6, PKN3, PAK4, MAPK9, SHC1, BRD4, AATK, NRBP2	183
GOTERM_MF_FAT	GO:0004672~protein kinase activity	17	6.88259	0.00518061	TRPM6, PASK, MAPK10, PRKCE, RIOK2, MARK2, EPHA3, RPS6KA5, IRAK4, MAST2, MAPK6, PKN3, PAK4, MAPK9, PPP4C, AATK, NRBP2	179
GOTERM_BP_FAT	GO:0006793~phosphorus metabolic process	22	8.90688	0.00599809	PTPRC, TRPM6, PASK, PML, PTPRR, MAPK10, PRKCE, RIOK2, EPHA3, MARK2, RPS6KA5, IRAK4, MAST2, MAPK6, PKN3, PAK4, DUSP16, MAPK9, SHC1, BRD4, AATK, NRBP2	183
GOTERM_BP_FAT	GO:0006796~phosphate metabolic process	22	8.90688	0.00599809	PTPRC, TRPM6, PASK, PML, PTPRR, MAPK10, PRKCE, RIOK2, EPHA3, MARK2, RPS6KA5, IRAK4, MAST2, MAPK6, PKN3, PAK4, DUSP16, MAPK9, SHC1, BRD4, AATK, NRBP2	183
INTERPRO	IPR002290:Serine/threonine protein kinase	10	4.04858	0.00680912	RPS6KA5, MAST2, PKN3, MAPK6, PAK4, PASK, MAPK9, MAPK10, PRKCE, MARK2	226
UP_SEQ_FEATURE	binding site:ATP	16	6.47773	0.0105838	TRPM6, PASK, MAPK10, PRKCE, RIOK2, MARK2, EPHA3, RPS6KA5, IRAK4, MAST2, MAPK6, PKN3, PAK4, MAPK9, PRPS2, AATK	227
INTERPRO	IPR017892:Protein kinase, C-terminal	4	1.61943	0.0140382	RPS6KA5, MAST2, PKN3, PRKCE	226
INTERPRO	IPR017441:Protein kinase, ATP binding site	13	5.26316	0.0162225	PASK, MAPK10, PRKCE, MARK2, EPHA3, RPS6KA5, IRAK4, MAST2, MAPK6, PKN3, PAK4, MAPK9, AATK	226
INTERPRO	IPR008271:Serine/threonine protein kinase, active site	11	4.45344	0.0167643	RPS6KA5, IRAK4, MAST2, PKN3, MAPK6, PAK4, PASK, MAPK9, MAPK10, PRKCE, MARK2	226
UP_SEQ_FEATURE	domain:Protein kinase	14	5.66802	0.0178208	PASK, MAPK10, PRKCE, RIOK2, MARK2, EPHA3, IRAK4, MAST2, MAPK6, PKN3, PAK4, MAPK9, NRBP2, AATK	227
INTERPRO	IPR017442:Serine/threonine protein kinase-related	11	4.45344	0.0217565	RPS6KA5, IRAK4, MAST2, PKN3, MAPK6, PAK4, PASK, MAPK9, MAPK10, PRKCE, MARK2	226
INTERPRO	IPR000719:Protein kinase, core	13	5.26316	0.0229332	PASK, MAPK10, PRKCE, MARK2, EPHA3, RPS6KA5, IRAK4, MAST2, MAPK6, PKN3, PAK4, MAPK9, AATK	226
SP_PIR_KEYWORDS	transferase	28	11.336	0.0235315	GNPNAT1, PASK, PIP5K1B, RIOK2, ST6GALNAC5, IRAK4, ST6GALNAC3, PKN3, METTL1, PAK4, PAPSS1, GAL3ST1, AATK, CPT1B, TRPM6, ICMT, MAPK10, PRKCE, RNMTL1, EPHA3, MARK2, RPS6KA5, MAST2, MAPK6, MAPK9, SETD8, SCP2, PRPS2	234
UP_SEQ_FEATURE	active site:Proton acceptor	17	6.88259	0.0255832	CPT1B, TRPM6, PASK, MAPK10, PRKCE, RIOK2, MARK2, EPHA3, RPS6KA5, IRAK4, MAST2, MAPK6, PKN3, PAK4, MAPK9, WWOX, AATK	227
SMART	SM00220:S_TKc	10	4.04858	0.028268	RPS6KA5, MAST2, PKN3, MAPK6, PAK4, PASK, MAPK9, MAPK10, PRKCE, MARK2	149
INTERPRO	IPR000961:AGC-kinase, C-terminal	4	1.61943	0.0295454	RPS6KA5, MAST2, PKN3, PRKCE	226
UP_SEQ_FEATURE	domain:AGC-kinase C-terminal	4	1.61943	0.0387399	RPS6KA5, MAST2, PKN3, PRKCE	227
SP_PIR_KEYWORDS	atp-binding	25	10.1215	0.0491032	PASK, PIP5K1B, RIOK2, IRAK4, PKN3, PAK4, PAPSS1, AATK, TRPM4, TRPM6, MYO1B, MAPK10, HLTF, PRKCE, EPHA3, MARK2, RPS6KA5, TARS, MAST2, MAPK6, NAV1, MAPK9, ZRANB3, FPGS, PRPS2	234
Cluster 4	Enrichment Score: 1.239
Category	Term	Count	%	PValue	Genes	List Total
KEGG_PATHWAY	mmu04012:ErbB signaling pathway	6	2.42915	0.00450036	NRG3, PAK4, PLCG2, MAPK9, SHC1, MAPK10	73
KEGG_PATHWAY	mmu04722:Neurotrophin signaling pathway	7	2.83401	0.00554135	RPS6KA5, IRAK4, PLCG2, MAPK9, SHC1, MAPK10, RAPGEF1	73
GOTERM_BP_FAT	GO:0007243~protein kinase cascade	9	3.64372	0.0141804	RPS6KA5, PTPRC, NRG3, DUSP16, MAPK9, SHC1, MAPK10, AZI2, MARK2	183
BIOCARTA	m_mapkPathway:MAPKinase Signaling Pathway	5	2.02429	0.0495507	RPS6KA5, MAPK6, MAPK9, SHC1, MAPK10	22
GOTERM_BP_FAT	GO:0000165~MAPKKK cascade	5	2.02429	0.0669847	PTPRC, DUSP16, MAPK9, SHC1, MAPK10	183
KEGG_PATHWAY	mmu04664:Fc epsilon RI signaling pathway	4	1.61943	0.0831932	PLCG2, MAPK9, MAPK10, PRKCE	73
KEGG_PATHWAY	mmu04910:Insulin signaling pathway	5	2.02429	0.0943495	FLOT2, MAPK9, SHC1, MAPK10, RAPGEF1	73
Cluster 5	Enrichment Score: 0.962
Category	Term	Count	%	PValue	Genes	List Total
GOTERM_CC_FAT	GO:0000151~ubiquitin ligase complex	4	1.61943	0.0329037	NOSIP, NEDD4, RNF11, ZER1	147
INTERPRO	IPR000569:HECT	3	1.21457	0.0455614	HECW2, NEDD4, HERC3	226
SMART	SM00119:HECTc	3	1.21457	0.0703601	HECW2, NEDD4, HERC3	149
GOTERM_MF_FAT	GO:0016881~acid-amino acid ligase activity	6	2.42915	0.0725363	NOSIP, HECW2, NEDD4, HERC3, FPGS, ZER1	179
GOTERM_MF_FAT	GO:0016879~ligase activity, forming carbon-nitrogen bonds	6	2.42915	0.11748	NOSIP, HECW2, NEDD4, HERC3, FPGS, ZER1	179
GOTERM_MF_FAT	GO:0004842~ubiquitin-protein ligase activity	3	1.21457	0.407231	NOSIP, NEDD4, ZER1	179
GOTERM_MF_FAT	GO:0019787~small conjugating protein ligase activity	3	1.21457	0.501191	NOSIP, NEDD4, ZER1	179
Cluster 6	Enrichment Score: 0.902
Category	Term	Count	%	PValue	Genes	List Total
GOTERM_BP_FAT	GO:0006816~calcium ion transport	8	3.23887	0.0012064	TRPM4, PTPRC, TRPM6, CYP27B1, TRPC5, SLC24A3, SLC24A2, CACNB2	183
GOTERM_BP_FAT	GO:0015674~di-, tri-valent inorganic cation transport	8	3.23887	0.00597512	TRPM4, PTPRC, TRPM6, CYP27B1, TRPC5, SLC24A3, SLC24A2, CACNB2	183
GOTERM_MF_FAT	GO:0005262~calcium channel activity	5	2.02429	0.0130338	TRPM4, TRPM6, TRPC5, SLC24A2, CACNB2	179
GOTERM_BP_FAT	GO:0030001~metal ion transport	12	4.8583	0.0357684	TRPM4, ACCN1, PTPRC, TRPM6, SLC12A8, CYP27B1, TRPC5, SLC24A3, SLC24A2, CACNB2, KCNK2, SLC30A7	183
GOTERM_MF_FAT	GO:0046873~metal ion transmembrane transporter activity	9	3.64372	0.0415714	TRPM4, ACCN1, TRPM6, TRPC5, SLC24A2, CACNB2, CNGA3, KCNK2, SLC30A7	179
GOTERM_BP_FAT	GO:0006812~cation transport	13	5.26316	0.0443999	TRPM4, PTPRC, SLC12A8, SLC44A1, TRPM6, TRPC5, CACNB2, KCNK2, ACCN1, CYP27B1, SLC24A3, SLC24A2, SLC30A7	183
GOTERM_MF_FAT	GO:0005261~cation channel activity	8	3.23887	0.0497224	TRPM4, ACCN1, TRPM6, TRPC5, SLC24A2, CACNB2, CNGA3, KCNK2	179
Cluster 7	Enrichment Score: 0.7832
Category	Term	Count	%	PValue	Genes	List Total
UP_SEQ_FEATURE	domain:Leucine-zipper	5	2.02429	0.0648494	MYCL1, TCF20, TCF12, USF2, FOXP1	227
INTERPRO	IPR011598:Helix-loop-helix DNA-binding	4	1.61943	0.0933204	MYCL1, HES3, TCF12, USF2	226
INTERPRO	IPR001092:Basic helix-loop-helix dimerisation region bHLH	4	1.61943	0.166569	MYCL1, HES3, TCF12, USF2	226
UP_SEQ_FEATURE	domain:Helix-loop-helix motif	4	1.61943	0.199391	MYCL1, HES3, TCF12, USF2	227
SMART	SM00353:HLH	4	1.61943	0.26834	MYCL1, HES3, TCF12, USF2	149
UP_SEQ_FEATURE	DNA-binding region:Basic motif	4	1.61943	0.370408	MYCL1, HES3, TCF12, USF2	227
Cluster 8	Enrichment Score: 0.776
Category	Term	Count	%	PValue	Genes	List Total
SP_PIR_KEYWORDS	zinc-finger	26	10.5263	0.0144978	ING2, ZFP41, NR6A1, LNX2, PML, RNF216, ZBTB17, TCF20, ZFP647, RNF11, FYCO1, TDRD1, KLF8, ZFP428, ZMYM5, MARCH8, HNF4G, PRKCE, HLTF, SNAI1, TRERF1, ZBTB43, FOXP1, BCL6B, HIVEP2, ZRANB3	234
SP_PIR_KEYWORDS	zinc	32	12.9555	0.105735	ING2, ZFP41, NR6A1, PML, LNX2, RNF216, ZBTB17, BAK1, TCF20, BRPF1, ZFP647, RNF11, FYCO1, TDRD1, SLC30A7, TRPM6, CPA6, KLF8, ZFP428, ZMYM5, MARCH8, MMP16, HNF4G, PRKCE, HLTF, SNAI1, TRERF1, ZBTB43, FOXP1, BCL6B, HIVEP2, ZRANB3	234
GOTERM_MF_FAT	GO:0043169~cation binding	59	23.8866	0.182042	ZFP41, NR6A1, LNX2, RNF216, SYT7, GLB1, BAK1, BRPF1, SLC24A3, ZFP647, PPP4C, CDH23, TRPM4, TRPM6, SLC12A8, ADAM11, NCALD, ZFP428, MMP16, HNF4G, PRKCE, HLTF, TRERF1, MARK2, MAST2, ADD3, PRPS2, TPH2, ING2, PML, CACNB2, HEXDC, ZBTB17, PLCL2, IRAK4, GPHN, TCF20, CYP27B1, PRRG2, RNF11, FYCO1, TDRD1, SLC30A7, KLF8, CPA6, TRPC5, ZMYM5, MARCH8, SNAI1, KCNK2, ZBTB43, FOXP1, RPS6KA5, ACCN1, PLCG2, BCL6B, H…	179
GOTERM_MF_FAT	GO:0043167~ion binding	59	23.8866	0.212514	ZFP41, NR6A1, LNX2, RNF216, SYT7, GLB1, BAK1, BRPF1, SLC24A3, ZFP647, PPP4C, CDH23, TRPM4, TRPM6, SLC12A8, ADAM11, NCALD, ZFP428, MMP16, HNF4G, PRKCE, HLTF, TRERF1, MARK2, MAST2, ADD3, PRPS2, TPH2, ING2, PML, CACNB2, HEXDC, ZBTB17, PLCL2, IRAK4, GPHN, TCF20, CYP27B1, PRRG2, RNF11, FYCO1, TDRD1, SLC30A7, KLF8, CPA6, TRPC5, ZMYM5, MARCH8, SNAI1, KCNK2, ZBTB43, FOXP1, RPS6KA5, ACCN1, PLCG2, BCL6B, H…	179
GOTERM_MF_FAT	GO:0008270~zinc ion binding	33	13.3603	0.24362	ING2, ZFP41, NR6A1, PML, LNX2, RNF216, ZBTB17, BAK1, TCF20, BRPF1, ZFP647, RNF11, FYCO1, TDRD1, SLC30A7, TRPM6, ADAM11, CPA6, KLF8, ZFP428, ZMYM5, MMP16, MARCH8, HNF4G, PRKCE, HLTF, TRERF1, SNAI1, ZBTB43, FOXP1, BCL6B, HIVEP2, ZRANB3	179
GOTERM_MF_FAT	GO:0046872~metal ion binding	57	23.0769	0.254746	ZFP41, NR6A1, LNX2, RNF216, SYT7, BAK1, BRPF1, SLC24A3, ZFP647, PPP4C, CDH23, TRPM4, TRPM6, SLC12A8, ADAM11, NCALD, ZFP428, MMP16, HNF4G, PRKCE, HLTF, TRERF1, MARK2, MAST2, ADD3, PRPS2, TPH2, ING2, PML, CACNB2, ZBTB17, PLCL2, IRAK4, GPHN, TCF20, CYP27B1, PRRG2, RNF11, FYCO1, TDRD1, SLC30A7, KLF8, CPA6, TRPC5, ZMYM5, MARCH8, SNAI1, KCNK2, ZBTB43, FOXP1, RPS6KA5, ACCN1, PLCG2, BCL6B, HIVEP2, RHBDL3…	179
SP_PIR_KEYWORDS	metal-binding	39	15.7895	0.316465	ING2, ZFP41, NR6A1, PML, LNX2, RNF216, SYT7, ZBTB17, BAK1, TCF20, BRPF1, GPHN, CYP27B1, ZFP647, RNF11, PPP4C, FYCO1, TDRD1, TRPM6, KLF8, CPA6, ZFP428, ZMYM5, MMP16, MARCH8, HNF4G, PRKCE, HLTF, TRERF1, SNAI1, ZBTB43, FOXP1, MARK2, MAST2, BCL6B, HIVEP2, ZRANB3, PRPS2, TPH2	234
GOTERM_MF_FAT	GO:0046914~transition metal ion binding	36	14.5749	0.525523	ING2, ZFP41, NR6A1, PML, LNX2, RNF216, ZBTB17, BAK1, TCF20, BRPF1, CYP27B1, ZFP647, RNF11, PPP4C, FYCO1, TDRD1, SLC30A7, TRPM6, ADAM11, CPA6, KLF8, ZFP428, ZMYM5, MMP16, MARCH8, HNF4G, PRKCE, HLTF, TRERF1, SNAI1, ZBTB43, FOXP1, BCL6B, HIVEP2, ZRANB3, TPH2	179
Cluster 9	Enrichment Score: 0.682
Category	Term	Count	%	PValue	Genes	List Total
UP_SEQ_FEATURE	zinc finger region:C2H2-type 2	9	3.64372	0.0308757	KLF8, ZFP41, ZFP647, BCL6B, HIVEP2, ZBTB17, TRERF1, SNAI1, ZBTB43	227
UP_SEQ_FEATURE	zinc finger region:C2H2-type 3	8	3.23887	0.0668845	KLF8, ZFP41, ZFP647, BCL6B, HIVEP2, ZBTB17, TRERF1, SNAI1	227
UP_SEQ_FEATURE	zinc finger region:C2H2-type 1	8	3.23887	0.0689052	KLF8, ZFP41, ZFP647, BCL6B, HIVEP2, ZBTB17, TRERF1, SNAI1	227
INTERPRO	IPR015880:Zinc finger, C2H2-like	12	4.8583	0.239484	BRPF1, KLF8, ZFP41, ZFP428, ZFP647, BCL6B, HIVEP2, ZBTB17, TRERF1, SNAI1, ZBTB43, FOXP1	226
INTERPRO	IPR007087:Zinc finger, C2H2-type	12	4.8583	0.247	BRPF1, KLF8, ZFP41, ZFP428, ZFP647, BCL6B, HIVEP2, ZBTB17, TRERF1, SNAI1, ZBTB43, FOXP1	226
UP_SEQ_FEATURE	zinc finger region:C2H2-type 4	5	2.02429	0.33137	ZFP41, ZFP647, BCL6B, HIVEP2, ZBTB17	227
SMART	SM00355:ZnF_C2H2	12	4.8583	0.540296	BRPF1, KLF8, ZFP41, ZFP428, ZFP647, BCL6B, HIVEP2, ZBTB17, TRERF1, SNAI1, ZBTB43, FOXP1	149
INTERPRO	IPR013087:Zinc finger, C2H2-type/integrase, DNA-binding	7	2.83401	0.637127	KLF8, ZFP647, BCL6B, HIVEP2, ZBTB17, SNAI1, ZBTB43	226
UP_SEQ_FEATURE	zinc finger region:C2H2-type 5	3	1.21457	0.743847	ZFP647, BCL6B, ZBTB17	227
Cluster 10	Enrichment Score: 0.661
Category	Term	Count	%	PValue	Genes	List Total
GOTERM_BP_FAT	GO:0031399~regulation of protein modification process	7	2.83401	0.0237122	BAK1, PTPRC, ATG7, PML, PRKCE, ZER1, GHR	183
GOTERM_BP_FAT	GO:0032268~regulation of cellular protein metabolic process	9	3.64372	0.0350386	NCBP2, BAK1, PTPRC, ATG7, PML, PRKCE, ZER1, DNAJC1, GHR	183
GOTERM_BP_FAT	GO:0000165~MAPKKK cascade	5	2.02429	0.0669847	PTPRC, DUSP16, MAPK9, SHC1, MAPK10	183
GOTERM_BP_FAT	GO:0050730~regulation of peptidyl-tyrosine phosphorylation	3	1.21457	0.158349	PTPRC, PRKCE, GHR	183
GOTERM_BP_FAT	GO:0001932~regulation of protein amino acid phosphorylation	4	1.61943	0.220871	BAK1, PTPRC, PRKCE, GHR	183
GOTERM_BP_FAT	GO:0043405~regulation of MAP kinase activity	3	1.21457	0.310585	PTPRC, DUSP16, SHC1	183
GOTERM_BP_FAT	GO:0042325~regulation of phosphorylation	6	2.42915	0.347811	BAK1, PTPRC, DUSP16, SHC1, PRKCE, GHR	183
GOTERM_BP_FAT	GO:0051174~regulation of phosphorus metabolic process	6	2.42915	0.377979	BAK1, PTPRC, DUSP16, SHC1, PRKCE, GHR	183
GOTERM_BP_FAT	GO:0019220~regulation of phosphate metabolic process	6	2.42915	0.377979	BAK1, PTPRC, DUSP16, SHC1, PRKCE, GHR	183
GOTERM_BP_FAT	GO:0045859~regulation of protein kinase activity	3	1.21457	0.715097	PTPRC, DUSP16, SHC1	183
GOTERM_BP_FAT	GO:0043549~regulation of kinase activity	3	1.21457	0.731364	PTPRC, DUSP16, SHC1	183
GOTERM_BP_FAT	GO:0051338~regulation of transferase activity	3	1.21457	0.749345	PTPRC, DUSP16, SHC1	183
