# Supplementary material for: Genome-Wide Identification of Bcl11b Gene Targets Reveals Role in Brain-Derived Neurotrophic Factor Signaling
Source: PLoS One. 2011 Sep 1;6(9):e23691. doi: 10.1371/journal.pone.0023691 (PMC3164671; doi:10.1371/journal.pone.0023691)
Supplement: Table S4 — Pathways analysis of integrated Bcl11b target genes (those appearing in both microarray and ChIP-seq datasets) using The Database for Annotation, Visualization and Integrated Discovery ( DAVID ) v6.7 software, focusing on PANTHER and KEGG databases. The p-values reflect the threshold of EASE Score, a modified Fisher Exact P-Value, for gene-enrichment analysis. (XLSX) [file pone.0023691.s007.xlsx]

## Sheet: Bcll1b canonical PANTHER
Suppl. Table 4. Pathways analysis of integrated Bcl11b target genes.
Database:	Pathway Term:	# Genes:	%:	P-Value:	Genes:
KEGG	mmu04012:ErbB signaling pathway	6	2.42915	0.00450036	NRG3, PAK4, PLCG2, MAPK9, SHC1, MAPK10
KEGG	mmu04722:Neurotrophin signaling pathway	7	2.83401	0.00554135	RPS6KA5, IRAK4, PLCG2, MAPK9, SHC1, MAPK10, RAPGEF1
KEGG	mmu00604:Glycosphingolipid biosynthesis	3	1.21457	0.0146712	ST6GALNAC5, ST6GALNAC3, GLB1
KEGG	mmu04664:Fc epsilon RI signaling pathway	4	1.61943	0.0831932	PLCG2, MAPK9, MAPK10, PRKCE
KEGG	mmu04910:Insulin signaling pathway	5	2.02429	0.0943495	FLOT2, MAPK9, SHC1, MAPK10, RAPGEF1
Database:	Pathway Term:	# Genes:	%:	P-Value:	Genes:
PANTHER	P00003:Alzheimer disease-amyloid secretase pathway	7	2.83401	0.0021767	PKN3, CHRM3, MAPK6, CACNB2, MAPK9, MAPK10, PRKCE
PANTHER	P00047:PDGF signaling pathway	9	3.64372	0.0173125	RPS6KA5, PKN3, MAPK6, PLCG2, MAPK9, SHC1, MAPK10, PRKCE, USF2
PANTHER	P00005:Angiogenesis	9	3.64372	0.068713	MAPK6, PAK4, PLCG2, HSPB2, MAPK9, SHC1, MAPK10, PRKCE, EPHA3
PANTHER	P00010:B cell activation	5	2.02429	0.0793408	PTPRC, PLCG2, MAPK9, MAPK10, PRKCE
Pathways analysis of the integrated target genes (those appearing in both microarray expression and ChIP-seq datasets were analyzed
by DAVID bioinformatics software, focusing on PANTHER and KEGG databases.
The p-values reflect the threshold of EASE Score, a modified Fisher Exact P-Value, for gene-enrichment analysis.
